# Supplementary material for: Spatiotemporal persistence of multiple, diverse clades and toxins of Corynebacterium diphtheriae
Source: Nat Commun. 2021 Mar 8;12:1500. doi: 10.1038/s41467-021-21870-5 (PMC7940655; doi:10.1038/s41467-021-21870-5)
Supplement: Supplementary file 4 — Supplementary Data 1 [file 41467_2021_21870_MOESM4_ESM.xlsx]

## Sheet: Sheet1
Code	Code	Name	Accession	Collection Date	Geographical Location	MLST	tox Group	SRST2 Results	AadA4_5_AGly	AadA_AGly	AadA_AGly_2	AadD_AGly	Aph3__Ia_AGly	StrA_AGly	StrB_AGly	MsrA_MLS	CmlA_Phe	Cmr_Phe	SulI_Sul	TetO_Tet	TetW_Tet	Tet_33_Tet	DfrA16_Tmt	DfrA1_Tmt	DfrA1_Tmt_1	DfrC_Tmt	Phenotypic AMR
1	CD1	NCTC3529	SAMEA104318197	1932		452	Group 6		Negative	Negative	Negative	Negative	Negative	Negative	Negative	Negative	Negative	Negative	Negative	Negative	Negative	Negative	Negative	Negative	Negative	Negative
2	CD2	NCTC7838	SAMEA104318198	1949	United Kingdom	10	Group 1		Negative	Negative	Negative	Negative	Negative	Negative	Negative	Negative	Negative	Negative	Negative	Negative	Negative	Negative	Negative	Negative	Negative	Negative
3	CD3	NCTC380	SAMEA104338380	1920		44	Group 16		Negative	Negative	Negative	Negative	Negative	Negative	Negative	Negative	Negative	Negative	Negative	Negative	Negative	Negative	Negative	Negative	Negative	Negative
5	CD5	NCTC 13129	SAMEA1705951	1997	United Kingdom	8	Group 11		Negative	Negative	Negative	Negative	Negative	Negative	Negative	Negative	Negative	Negative	Positive	Negative	Negative	Negative	Negative	Negative	Negative	Negative
6	CD6	NCTC11397	SAMEA2517360	1969	USA	26			Negative	Negative	Negative	Negative	Negative	Negative	Negative	Negative	Negative	Negative	Negative	Negative	Negative	Negative	Negative	Negative	Negative	Negative
8	CD8	Aberdeen	SAMN02471951	2009	United Kingdom	32			Negative	Negative	Negative	Negative	Negative	Negative	Negative	Negative	Negative	Negative	Negative	Negative	Negative	Negative	Negative	Negative	Negative	Negative
9	CD9	NCTC 5011	SAMN02471953	1932	United Kingdom	143	Group 16		Negative	Negative	Negative	Negative	Negative	Negative	Negative	Negative	Negative	Negative	Negative	Negative	Negative	Negative	Negative	Negative	Negative	Negative
10	CD10	NC03529	SAMN02471955	1931	United Kingdom	452	Group 6		Negative	Negative	Negative	Negative	Negative	Negative	Negative	Negative	Negative	Negative	Negative	Negative	Negative	Negative	Negative	Negative	Negative	Negative
11	CD11	DSM 43988	SAMN02471956			Novel ST			Negative	Negative	Negative	Negative	Negative	Negative	Negative	Negative	Negative	Negative	Negative	Negative	Negative	Negative	Negative	Negative	Negative	Negative
12	CD12	31A	SAMN02603066	1978	Brazil	584	Group 6		Negative	Negative	Negative	Negative	Negative	Negative	Negative	Negative	Negative	Negative	Negative	Negative	Negative	Negative	Negative	Negative	Negative	Negative
13	CD13	C7 (beta)	SAMN02603067	1954	Laboratory Strain	26	Group 16		Negative	Negative	Negative	Negative	Negative	Negative	Negative	Negative	Negative	Negative	Negative	Negative	Negative	Negative	Negative	Negative	Negative	Negative
14	CD14	PW8	SAMN02603068	1896	USA	44	Group 16		Negative	Negative	Negative	Negative	Negative	Negative	Negative	Negative	Negative	Negative	Negative	Negative	Negative	Negative	Negative	Negative	Negative	Negative
15	CD15	CDCE 8392	SAMN02603069		USA	50	Group 9		Negative	Negative	Negative	Negative	Negative	Negative	Negative	Negative	Negative	Negative	Negative	Negative	Negative	Negative	Negative	Negative	Negative	Negative
16	CD16	241	SAMN02603070	1999	Brazil	175			Negative	Negative	Negative	Negative	Negative	Negative	Negative	Negative	Negative	Negative	Negative	Negative	Negative	Negative	Negative	Negative	Negative	Negative
17	CD17	HC01	SAMN02603071	1993	Brazil	175			Negative	Negative	Negative	Negative	Negative	Negative	Negative	Negative	Negative	Negative	Negative	Negative	Negative	Negative	Negative	Negative	Negative	Negative
18	CD18	HC02	SAMN02603072	1992	Brazil	176			Negative	Negative	Negative	Negative	Negative	Negative	Negative	Negative	Negative	Negative	Negative	Negative	Negative	Negative	Negative	Negative	Negative	Negative
19	CD19	HC03	SAMN02603073	2000	Brazil	171			Negative	Negative	Negative	Negative	Negative	Negative	Negative	Negative	Negative	Negative	Negative	Negative	Negative	Negative	Negative	Negative	Negative	Negative
20	CD20	HC04	SAMN02603074	2003	Brazil	128			Negative	Negative	Negative	Negative	Negative	Negative	Negative	Negative	Negative	Negative	Negative	Negative	Negative	Negative	Negative	Negative	Negative	Negative
21	CD21	INCA 402	SAMN02603075	2000	Brazil	173			Negative	Negative	Negative	Negative	Negative	Negative	Negative	Negative	Negative	Negative	Negative	Negative	Negative	Negative	Negative	Negative	Negative	Negative
22	CD22	VA01	SAMN02603076	1999	Brazil	80			Negative	Negative	Negative	Negative	Negative	Negative	Negative	Negative	Negative	Negative	Negative	Negative	Negative	Negative	Negative	Negative	Negative	Negative
23	CD23	BH8	SAMN02603077	2011	Brazil	172			Negative	Negative	Negative	Negative	Negative	Negative	Negative	Negative	Negative	Positive	Positive	Negative	Positive	Negative	Negative	Negative	Negative	Negative
24	CD24	ISS 3319	SAMN02837547	1997	Italy	26			Negative	Negative	Negative	Negative	Negative	Negative	Negative	Negative	Negative	Negative	Negative	Negative	Negative	Negative	Negative	Negative	Negative	Negative
25	CD25	ISS 4060	SAMN02837548	1999	Italy	5			Negative	Negative	Negative	Negative	Negative	Negative	Negative	Negative	Negative	Negative	Negative	Negative	Negative	Negative	Negative	Negative	Negative	Negative
26	CD26	ISS 4746	SAMN02837549	2000	Italy	32			Negative	Negative	Negative	Negative	Negative	Negative	Negative	Negative	Negative	Negative	Negative	Negative	Negative	Negative	Negative	Negative	Negative	Negative
27	CD27	ISS 4749	SAMN02837550	2000	Italy	32			Negative	Negative	Negative	Negative	Negative	Negative	Negative	Negative	Negative	Negative	Negative	Negative	Negative	Negative	Negative	Negative	Negative	Negative
28	CD28	HC07	SAMN03104762	2013	Brazil	171			Negative	Negative	Negative	Negative	Negative	Negative	Negative	Negative	Negative	Negative	Negative	Negative	Negative	Negative	Negative	Negative	Negative	Negative
29	CD29	17801	SAMN03396925	2001	Russia	8	Group 11		Negative	Negative	Negative	Negative	Negative	Negative	Negative	Negative	Negative	Negative	Positive	Negative	Negative	Negative	Negative	Negative	Negative	Negative
30	CD30	DSM 44123	SAMN04099181			26			Negative	Negative	Negative	Negative	Negative	Negative	Negative	Negative	Negative	Negative	Negative	Negative	Negative	Negative	Negative	Negative	Negative	Negative
31	CD31	DSM 43989	SAMN04099184			44	Group 16		Negative	Negative	Negative	Negative	Negative	Negative	Negative	Negative	Negative	Negative	Negative	Negative	Negative	Negative	Negative	Negative	Negative	Negative
32	CD32	176	SAMN04496954	1996	Belarus	53	Group 16		Negative	Negative	Negative	Negative	Negative	Negative	Negative	Negative	Negative	Negative	Positive	Negative	Negative	Negative	Negative	Negative	Negative	Negative
33	CD33	72	SAMN04496955	1996	Belarus	8	Group 11		Negative	Negative	Negative	Negative	Negative	Negative	Negative	Negative	Negative	Negative	Positive	Negative	Negative	Negative	Negative	Negative	Negative	Negative
34	CD34	74	SAMN04496956	1996	Belarus	5			Negative	Negative	Negative	Negative	Negative	Negative	Negative	Negative	Negative	Negative	Negative	Negative	Negative	Negative	Negative	Negative	Negative	Negative
35	CD35	209	SAMN04496957	1996	Belarus	Novel ST			Negative	Negative	Negative	Negative	Negative	Negative	Negative	Negative	Negative	Negative	Negative	Negative	Negative	Negative	Negative	Negative	Negative	Negative
36	CD36	300	SAMN04496958	1996	Belarus	8	Group 11		Negative	Negative	Negative	Negative	Negative	Negative	Negative	Negative	Negative	Negative	Positive	Negative	Negative	Negative	Negative	Negative	Negative	Negative
37	CD37	645	SAMN04496960	1997	Belarus	41	Group 11		Negative	Negative	Negative	Negative	Negative	Negative	Negative	Negative	Negative	Negative	Negative	Negative	Negative	Negative	Negative	Negative	Negative	Negative
38	CD38	728	SAMN04496961	1997	Belarus	5			Negative	Negative	Negative	Negative	Negative	Negative	Negative	Negative	Negative	Negative	Negative	Negative	Negative	Negative	Negative	Negative	Negative	Negative
39	CD39	822	SAMN04496962	1997	Belarus	8	Group 11		Negative	Negative	Negative	Negative	Negative	Negative	Negative	Negative	Negative	Negative	Positive	Negative	Negative	Negative	Negative	Negative	Negative	Negative
40	CD40	847	SAMN04496963	1997	Belarus	40	Group 13		Negative	Negative	Negative	Negative	Negative	Negative	Negative	Negative	Negative	Negative	Negative	Negative	Negative	Negative	Negative	Negative	Negative	Negative
41	CD41	933a	SAMN04496964	1997	Belarus	8	Group 11		Negative	Negative	Negative	Negative	Negative	Negative	Negative	Negative	Negative	Negative	Negative	Negative	Negative	Negative	Negative	Negative	Negative	Negative
42	CD42	1052	SAMN04496965	1998	Belarus	8	Group 11		Negative	Negative	Negative	Negative	Negative	Negative	Negative	Negative	Negative	Negative	Negative	Negative	Negative	Negative	Negative	Negative	Negative	Negative
43	CD43	1072	SAMN04496966	1998	Belarus	8	Group 11		Negative	Negative	Negative	Negative	Negative	Negative	Negative	Negative	Negative	Negative	Positive	Negative	Negative	Negative	Negative	Negative	Negative	Negative
44	CD44	1270	SAMN04496968	1998	Belarus	8	Group 11		Negative	Negative	Negative	Negative	Negative	Negative	Negative	Negative	Negative	Negative	Negative	Negative	Negative	Negative	Negative	Negative	Negative	Negative
45	CD45	1438	SAMN04496969	1999	Belarus	8	Group 11		Negative	Negative	Negative	Negative	Negative	Negative	Negative	Negative	Negative	Negative	Negative	Negative	Negative	Negative	Negative	Negative	Negative	Negative
46	CD46	1360	SAMN04496970	1999	Belarus	40	Group 13		Negative	Negative	Negative	Negative	Negative	Negative	Negative	Negative	Negative	Negative	Positive	Negative	Negative	Negative	Negative	Negative	Negative	Negative
47	CD47	1480	SAMN04496971	1999	Belarus	Novel ST	Group 11		Negative	Negative	Negative	Negative	Negative	Negative	Negative	Negative	Negative	Negative	Positive	Negative	Negative	Negative	Negative	Negative	Negative	Negative
48	CD48	2278a	SAMN04496973	2001	Belarus	8			Negative	Negative	Negative	Negative	Negative	Negative	Negative	Negative	Negative	Negative	Positive	Negative	Negative	Negative	Negative	Negative	Negative	Negative
49	CD49	2370	SAMN04496974	2001	Belarus	5			Negative	Negative	Negative	Negative	Negative	Negative	Negative	Negative	Negative	Negative	Negative	Negative	Negative	Negative	Negative	Negative	Negative	Negative
50	CD50	2686	SAMN04496975	2003	Belarus	5			Negative	Negative	Negative	Negative	Negative	Negative	Negative	Negative	Negative	Negative	Negative	Negative	Negative	Negative	Negative	Negative	Negative	Negative
51	CD51	2792	SAMN04496976	2003	Belarus	8	Group 11		Negative	Negative	Negative	Negative	Negative	Negative	Negative	Negative	Negative	Negative	Positive	Negative	Negative	Negative	Negative	Negative	Negative	Negative
52	CD52	2915	SAMN04496977	2004	Belarus	5			Negative	Negative	Negative	Negative	Negative	Negative	Negative	Negative	Negative	Negative	Negative	Negative	Negative	Negative	Negative	Negative	Negative	Negative
53	CD53	2929	SAMN04496978	2004	Belarus	28	Group 11		Negative	Negative	Negative	Negative	Negative	Negative	Negative	Negative	Negative	Negative	Negative	Negative	Negative	Negative	Negative	Negative	Negative	Negative
54	CD54	3058	SAMN04496980	2004	Belarus	8	Group 11		Negative	Negative	Negative	Negative	Negative	Negative	Negative	Negative	Negative	Negative	Positive	Negative	Negative	Negative	Negative	Negative	Negative	Negative
55	CD55	5027	SAMN04496981	1979	Belarus	25	Group 1		Negative	Negative	Negative	Negative	Negative	Negative	Negative	Negative	Negative	Negative	Negative	Negative	Negative	Negative	Negative	Negative	Negative	Negative
56	CD56	1054	SAMN04496982	1998	Belarus	5			Negative	Negative	Negative	Negative	Negative	Negative	Negative	Negative	Negative	Negative	Negative	Negative	Negative	Negative	Negative	Negative	Negative	Negative
57	CD57	987	SAMN04496983	1998	Belarus	5			Negative	Negative	Negative	Negative	Negative	Negative	Negative	Negative	Negative	Negative	Negative	Negative	Negative	Negative	Negative	Negative	Negative	Negative
58	CD58	1791	SAMN04496984	2000	Belarus	25	Group 1		Negative	Negative	Negative	Negative	Negative	Negative	Negative	Negative	Negative	Negative	Negative	Negative	Negative	Negative	Negative	Negative	Negative	Negative
59	CD59	2803	SAMN04496985	2004	Belarus	Novel ST	Group 11		Negative	Negative	Negative	Negative	Negative	Negative	Negative	Negative	Negative	Negative	Negative	Negative	Negative	Negative	Negative	Negative	Negative	Negative
60	CD60	2789	SAMN04496986	2003	Belarus	Novel ST	Group 11		Negative	Negative	Negative	Negative	Negative	Negative	Negative	Negative	Negative	Negative	Positive	Negative	Negative	Negative	Negative	Negative	Negative	Negative
61	CD61	2926	SAMN04496987	2004	Belarus	Novel ST			Negative	Negative	Negative	Negative	Negative	Negative	Negative	Negative	Negative	Negative	Negative	Negative	Negative	Negative	Negative	Negative	Negative	Negative
62	CD62	4004	SAMN04496988	2004	Belarus	Novel ST			Negative	Negative	Negative	Negative	Negative	Negative	Negative	Negative	Negative	Negative	Negative	Negative	Negative	Negative	Negative	Negative	Negative	Negative
63	CD63	4010	SAMN04496989	2004	Belarus	76			Negative	Negative	Negative	Negative	Negative	Negative	Negative	Negative	Negative	Negative	Positive	Negative	Positive	Negative	Negative	Negative	Negative	Negative
64	CD64	4069	SAMN04496990	2005	Belarus	5			Negative	Negative	Negative	Negative	Negative	Negative	Negative	Negative	Negative	Negative	Negative	Negative	Negative	Negative	Negative	Negative	Negative	Negative
65	CD65	4014	SAMN04496991	2005	Belarus	8	Group 11		Negative	Negative	Negative	Negative	Negative	Negative	Negative	Negative	Negative	Negative	Positive	Negative	Negative	Negative	Negative	Negative	Negative	Negative
66	CD66	4031	SAMN04496992	2005	Belarus	8	Group 11		Negative	Negative	Negative	Negative	Negative	Negative	Negative	Negative	Negative	Negative	Positive	Negative	Negative	Negative	Negative	Negative	Negative	Negative
67	CD67	4288	SAMN04496993	2006	Belarus	5			Negative	Negative	Negative	Negative	Negative	Negative	Negative	Negative	Negative	Negative	Negative	Negative	Negative	Negative	Negative	Negative	Negative	Negative
68	CD68	4299	SAMN04496994	2006	Belarus	Novel ST	Group 11		Negative	Negative	Negative	Negative	Negative	Negative	Negative	Negative	Negative	Negative	Positive	Negative	Negative	Negative	Negative	Negative	Negative	Negative
69	CD69	4425	SAMN04496995	2006	Belarus	Novel ST	Group 1		Negative	Negative	Negative	Negative	Negative	Negative	Negative	Negative	Negative	Negative	Negative	Negative	Negative	Negative	Negative	Negative	Negative	Negative
70	CD70	4502	SAMN04496997	2006	Belarus	5			Negative	Negative	Negative	Negative	Negative	Negative	Negative	Negative	Negative	Negative	Negative	Negative	Negative	Negative	Negative	Negative	Negative	Negative
71	CD71	4525	SAMN04496998	2006	Belarus	8	Group 11		Negative	Negative	Negative	Negative	Negative	Negative	Negative	Negative	Negative	Negative	Positive	Negative	Negative	Negative	Negative	Negative	Negative	Negative
72	CD72	4552	SAMN04496999	2006	Belarus	5			Negative	Negative	Negative	Negative	Negative	Negative	Negative	Negative	Negative	Negative	Negative	Negative	Negative	Negative	Negative	Negative	Negative	Negative
73	CD73	4568	SAMN04497000	2007	Belarus	40	Group 13		Negative	Negative	Negative	Negative	Negative	Negative	Negative	Negative	Negative	Negative	Positive	Negative	Negative	Negative	Negative	Negative	Negative	Negative
74	CD74	4601	SAMN04497001	2007	Belarus	8	Group 11		Negative	Negative	Negative	Negative	Negative	Negative	Negative	Negative	Negative	Negative	Negative	Negative	Negative	Negative	Negative	Negative	Negative	Negative
75	CD75	4720	SAMN04497002	2007	Belarus	8	Group 11		Negative	Negative	Negative	Negative	Negative	Negative	Negative	Negative	Negative	Negative	Negative	Negative	Negative	Negative	Negative	Negative	Negative	Negative
76	CD76	4726	SAMN04497003	2007	Belarus	5			Negative	Negative	Negative	Negative	Negative	Negative	Negative	Negative	Negative	Negative	Negative	Negative	Negative	Negative	Negative	Negative	Negative	Negative
77	CD77	4727	SAMN04497004	2007	Belarus	Novel ST			Negative	Negative	Negative	Negative	Negative	Negative	Negative	Negative	Negative	Negative	Negative	Negative	Negative	Negative	Negative	Negative	Negative	Negative
78	CD78	4728	SAMN04497005	2007	Belarus	8	Group 11		Negative	Negative	Negative	Negative	Negative	Negative	Negative	Negative	Negative	Negative	Positive	Negative	Negative	Negative	Negative	Negative	Negative	Negative
79	CD79	4774	SAMN04497008	2008	Belarus	5			Negative	Negative	Negative	Negative	Negative	Negative	Negative	Negative	Negative	Negative	Negative	Negative	Negative	Negative	Negative	Negative	Negative	Negative
80	CD80	4800	SAMN04497009	2008	Belarus	8	Group 11		Negative	Negative	Negative	Negative	Negative	Negative	Negative	Negative	Negative	Negative	Negative	Negative	Negative	Negative	Negative	Negative	Negative	Negative
81	CD81	4915	SAMN04497010	2008	Belarus	123			Negative	Negative	Negative	Negative	Negative	Negative	Negative	Negative	Negative	Negative	Negative	Negative	Negative	Negative	Negative	Negative	Negative	Negative
82	CD82	4938	SAMN04497011	2009	Belarus	8	Group 11		Negative	Negative	Negative	Negative	Negative	Negative	Negative	Negative	Negative	Negative	Positive	Negative	Negative	Negative	Negative	Negative	Negative	Negative
83	CD83	4994	SAMN04497013	2009	Belarus	5			Negative	Negative	Negative	Negative	Negative	Negative	Negative	Negative	Negative	Negative	Negative	Negative	Negative	Negative	Negative	Negative	Negative	Negative
84	CD84	5005	SAMN04497014	2009	Belarus	5			Negative	Negative	Negative	Negative	Negative	Negative	Negative	Negative	Negative	Negative	Negative	Negative	Negative	Negative	Negative	Negative	Negative	Negative
85	CD85	5052	SAMN04497015	2010	Belarus	8	Group 11		Negative	Negative	Negative	Negative	Negative	Negative	Negative	Negative	Negative	Negative	Positive	Negative	Negative	Negative	Negative	Negative	Negative	Negative
86	CD86	5064	SAMN04497016	2010	Belarus	32			Negative	Negative	Negative	Negative	Negative	Negative	Negative	Negative	Negative	Negative	Negative	Negative	Negative	Negative	Negative	Negative	Negative	Negative
87	CD87	5085	SAMN04497017	2010	Belarus	5			Negative	Negative	Negative	Negative	Negative	Negative	Negative	Negative	Negative	Negative	Negative	Negative	Negative	Negative	Negative	Negative	Negative	Negative
88	CD88	5073	SAMN04497018	2010	Belarus	8	Group 11		Negative	Negative	Negative	Negative	Negative	Negative	Negative	Negative	Negative	Negative	Positive	Negative	Negative	Negative	Negative	Negative	Negative	Negative
89	CD89	5138	SAMN04497019	2011	Belarus	5			Negative	Negative	Negative	Negative	Negative	Negative	Negative	Negative	Negative	Negative	Negative	Negative	Negative	Negative	Negative	Negative	Negative	Negative
90	CD90	5152	SAMN04497020	2011	Belarus	76			Negative	Negative	Negative	Negative	Negative	Negative	Negative	Negative	Negative	Negative	Positive	Negative	Positive	Negative	Negative	Negative	Negative	Negative
91	CD91	5162	SAMN04497021	2012	Belarus	5			Negative	Negative	Negative	Negative	Negative	Negative	Negative	Negative	Negative	Negative	Negative	Negative	Negative	Negative	Negative	Negative	Negative	Negative
92	CD92	5171	SAMN04497022	2012	Belarus	5			Negative	Negative	Negative	Negative	Negative	Negative	Negative	Negative	Negative	Negative	Negative	Negative	Negative	Negative	Negative	Negative	Negative	Negative
93	CD93	5191	SAMN04497024	2013	Belarus	5			Negative	Negative	Negative	Negative	Negative	Negative	Negative	Negative	Negative	Negative	Negative	Negative	Negative	Negative	Negative	Negative	Negative	Negative
94	CD94	5200	SAMN04497025	2014	Belarus	76			Negative	Negative	Negative	Negative	Negative	Negative	Negative	Negative	Negative	Negative	Negative	Negative	Negative	Negative	Negative	Negative	Negative	Negative
95	CD95	5201	SAMN04497026	2014	Belarus	5			Negative	Negative	Negative	Negative	Negative	Negative	Negative	Negative	Negative	Negative	Negative	Negative	Negative	Negative	Negative	Negative	Negative	Negative
96	CD96	1482	SAMN04497028	1999	Belarus	41	Group 11		Negative	Negative	Negative	Negative	Negative	Negative	Negative	Negative	Negative	Negative	Negative	Negative	Negative	Negative	Negative	Negative	Negative	Negative
97	CD97	2173	SAMN04497029	2001	Belarus	8	Group 11		Negative	Negative	Negative	Negative	Negative	Negative	Negative	Negative	Negative	Negative	Positive	Negative	Negative	Negative	Negative	Negative	Negative	Negative
98	CD98	2163	SAMN04497030	2001	Belarus	Novel ST			Negative	Negative	Negative	Negative	Negative	Negative	Negative	Negative	Negative	Negative	Negative	Negative	Negative	Negative	Negative	Negative	Negative	Negative
99	CD99	2225	SAMN04497031	2001	Belarus	Novel ST	Group 11		Negative	Negative	Negative	Negative	Negative	Negative	Negative	Negative	Negative	Negative	Positive	Negative	Negative	Negative	Negative	Negative	Negative	Negative
100	CD100	4505	SAMN04497032	2006	Belarus	25	Group 1		Negative	Negative	Negative	Negative	Negative	Negative	Negative	Negative	Negative	Negative	Negative	Negative	Negative	Negative	Negative	Negative	Negative	Negative
101	CD101	2637	SAMN04497033	2002	Belarus	185	Group 11		Negative	Negative	Negative	Negative	Negative	Negative	Negative	Negative	Negative	Negative	Positive	Negative	Negative	Negative	Negative	Negative	Negative	Negative
102	CD102	2393	SAMN04497034	2002	Belarus	8			Negative	Negative	Negative	Negative	Negative	Negative	Negative	Negative	Negative	Negative	Positive	Negative	Negative	Negative	Negative	Negative	Negative	Negative
103	CD103	2399	SAMN04497035	2002	Belarus	5			Negative	Negative	Negative	Negative	Negative	Negative	Negative	Negative	Negative	Negative	Negative	Negative	Negative	Negative	Negative	Negative	Negative	Negative
104	CD104	2650	SAMN04497036	2002	Belarus	5			Negative	Negative	Negative	Negative	Negative	Negative	Negative	Negative	Negative	Negative	Negative	Negative	Negative	Negative	Negative	Negative	Negative	Negative
105	CD105	1854	SAMN04497037	2000	Belarus	8	Group 11		Negative	Negative	Negative	Negative	Negative	Negative	Negative	Negative	Negative	Negative	Positive	Negative	Negative	Negative	Negative	Negative	Negative	Negative
107	CD107	CCUG 2706A	SAMN04515815	1932	United Kingdom	Novel ST	Group 16		Negative	Negative	Negative	Negative	Negative	Negative	Negative	Negative	Negative	Negative	Negative	Negative	Negative	Negative	Negative	Negative	Negative	Negative
108	CD108	FDAARGOS_197	SAMN04875534	1997	United Kingdom	8	Group 11		Negative	Negative	Negative	Negative	Negative	Negative	Negative	Negative	Negative	Negative	Positive	Negative	Negative	Negative	Negative	Negative	Negative	Negative
109	CD109	TH1141	SAMN05615420	2016	India	50	Group 16		Negative	Negative	Negative	Negative	Positive	Negative	Positive	Negative	Negative	Positive	Negative	Negative	Negative	Negative	Negative	Negative	Negative	Negative
110	CD110	TH1526	SAMN05615426	2016	India	377	Group 4		Positive	Negative	Negative	Negative	Positive	Negative	Positive	Negative	Negative	Positive	Positive	Negative	Negative	Positive	Negative	Negative	Positive	Negative
111	CD111	TH1526	SAMN05615426	2016	India	377	Group 4		Positive	Negative	Negative	Negative	Negative	Negative	Positive	Negative	Negative	Positive	Positive	Negative	Negative	Positive	Negative	Negative	Positive	Negative
112	CD112	TH510	SAMN05615463	2016	India	295	Group 4		Negative	Negative	Negative	Negative	Positive	Positive	Positive	Negative	Negative	Positive	Negative	Negative	Negative	Negative	Negative	Negative	Negative	Negative
113	CD113	ST378-KZN-2015-45461	SAMN05729411	2015	South Africa	378	Group 8		Negative	Negative	Negative	Negative	Negative	Negative	Negative	Negative	Negative	Negative	Negative	Negative	Negative	Negative	Negative	Negative	Negative	Negative
114	CD114	ST378-KZN-2015-45462	SAMN05729412	2015	South Africa	378	Group 8		Negative	Negative	Negative	Negative	Negative	Negative	Negative	Negative	Negative	Negative	Negative	Negative	Negative	Negative	Negative	Negative	Negative	Negative
115	CD115	ST378-KZN-2015-45786	SAMN05729413	2015	South Africa	378	Group 8		Negative	Negative	Negative	Negative	Negative	Negative	Negative	Negative	Negative	Negative	Negative	Negative	Negative	Negative	Negative	Negative	Negative	Negative
116	CD116	ST378-KZN-2015-45789	SAMN05729414	2015	South Africa	378	Group 8		Negative	Negative	Negative	Negative	Negative	Negative	Negative	Negative	Negative	Negative	Negative	Negative	Negative	Negative	Negative	Negative	Negative	Negative
117	CD117	ST378-KZN-2015-45790	SAMN05729415	2015	South Africa	378	Group 8		Negative	Negative	Negative	Negative	Negative	Negative	Negative	Negative	Negative	Negative	Negative	Negative	Negative	Negative	Negative	Negative	Negative	Negative
118	CD118	ST378-KZN-2015-45791	SAMN05729416	2015	South Africa	378	Group 8		Negative	Negative	Negative	Negative	Negative	Negative	Negative	Negative	Negative	Negative	Negative	Negative	Negative	Negative	Negative	Negative	Negative	Negative
119	CD119	ST395-KZN-2015-45792	SAMN05729417	2015	South Africa	395			Negative	Negative	Negative	Negative	Negative	Negative	Negative	Negative	Negative	Negative	Negative	Negative	Negative	Negative	Negative	Negative	Negative	Negative
120	CD120	ST395-KZN-2015-45262	SAMN05729418	2015	South Africa	395			Negative	Negative	Negative	Negative	Negative	Negative	Negative	Negative	Negative	Negative	Negative	Negative	Negative	Negative	Negative	Negative	Negative	Negative
121	CD121	ST378-KZN-2015-45236	SAMN05729419	2015	South Africa	378	Group 8		Negative	Negative	Negative	Negative	Negative	Negative	Negative	Negative	Negative	Negative	Negative	Negative	Negative	Negative	Negative	Negative	Negative	Negative
122	CD122	ST395-KZN-2015-45237	SAMN05729420	2015	South Africa	395			Negative	Negative	Negative	Negative	Negative	Negative	Negative	Negative	Negative	Negative	Negative	Negative	Negative	Negative	Negative	Negative	Negative	Negative
123	CD123	ST378-KZN-2015-45238	SAMN05729421	2015	South Africa	378	Group 8		Negative	Negative	Negative	Negative	Negative	Negative	Negative	Negative	Negative	Negative	Negative	Negative	Negative	Negative	Negative	Negative	Negative	Negative
124	CD124	ST378-KZN-2015-45463	SAMN05729422	2015	South Africa	378	Group 8		Negative	Negative	Negative	Negative	Negative	Negative	Negative	Negative	Negative	Negative	Negative	Negative	Negative	Negative	Negative	Negative	Negative	Negative
125	CD125	ST378-KZN-2015-45464	SAMN05729423	2015	South Africa	378	Group 8		Negative	Negative	Negative	Negative	Negative	Negative	Negative	Negative	Negative	Negative	Negative	Negative	Negative	Negative	Negative	Negative	Negative	Negative
126	CD126	ST378-KZN-2015-45465	SAMN05729424	2015	South Africa	378	Group 8		Negative	Negative	Negative	Negative	Negative	Negative	Negative	Negative	Negative	Negative	Negative	Negative	Negative	Negative	Negative	Negative	Negative	Negative
127	CD127	ST378-KZN-2015-45466	SAMN05729425	2015	South Africa	378	Group 8		Negative	Negative	Negative	Negative	Negative	Negative	Negative	Negative	Negative	Negative	Negative	Negative	Negative	Negative	Negative	Negative	Negative	Negative
128	CD128	ST378-KZN-2015-45785	SAMN05729426	2015	South Africa	378	Group 8		Negative	Negative	Negative	Negative	Negative	Negative	Negative	Negative	Negative	Negative	Negative	Negative	Negative	Negative	Negative	Negative	Negative	Negative
129	CD129	ST378-KZN-2015-45787	SAMN05729427	2015	South Africa	378	Group 8		Negative	Negative	Negative	Negative	Negative	Negative	Negative	Negative	Negative	Negative	Negative	Negative	Negative	Negative	Negative	Negative	Negative	Negative
130	CD130	ST378-KZN-2015-45788	SAMN05729428	2015	South Africa	378	Group 8		Negative	Negative	Negative	Negative	Negative	Negative	Negative	Negative	Negative	Negative	Negative	Negative	Negative	Negative	Negative	Negative	Negative	Negative
131	CD131	ST378-KZN-2015-45902	SAMN05729429	2015	South Africa	378			Negative	Negative	Negative	Negative	Negative	Negative	Negative	Negative	Negative	Negative	Negative	Negative	Negative	Negative	Negative	Negative	Negative	Negative
132	CD132	ST378-KZN-2015-45903	SAMN05729430	2015	South Africa	378	Group 8		Negative	Negative	Negative	Negative	Negative	Negative	Negative	Negative	Negative	Negative	Negative	Negative	Negative	Negative	Negative	Negative	Negative	Negative
133	CD133	ST395-KZN-2015-45784	SAMN05729431	2015	South Africa	395			Negative	Negative	Negative	Negative	Negative	Negative	Negative	Negative	Negative	Negative	Negative	Negative	Negative	Negative	Negative	Negative	Negative	Negative
134	CD134	ST390-CPT-2015-46337	SAMN05729432	2015	South Africa	Novel ST			Negative	Negative	Negative	Negative	Negative	Negative	Negative	Negative	Negative	Negative	Negative	Negative	Negative	Negative	Negative	Negative	Negative	Negative
135	CD135	ST291-CPT-2015-46403	SAMN05729433	2015	South Africa	391			Negative	Negative	Negative	Negative	Negative	Negative	Negative	Negative	Negative	Negative	Negative	Negative	Negative	Negative	Negative	Negative	Negative	Negative
136	CD136	ST395-SA-1980-6853	SAMN05729434	1980	South Africa	395			Negative	Negative	Negative	Negative	Negative	Negative	Negative	Negative	Negative	Negative	Negative	Negative	Negative	Negative	Negative	Negative	Negative	Negative
137	CD137	ST402-SA-1980-2337	SAMN05729435	1980	South Africa	402			Negative	Negative	Negative	Negative	Negative	Negative	Negative	Negative	Negative	Negative	Negative	Negative	Negative	Negative	Negative	Negative	Negative	Negative
138	CD138	ST378-KZN-2016-48347	SAMN05729436	2016	South Africa	378	Group 8		Negative	Negative	Negative	Negative	Negative	Negative	Negative	Negative	Negative	Negative	Negative	Negative	Negative	Negative	Negative	Negative	Negative	Negative
139	CD139	ST378-KZN-2016-48412	SAMN05729437	2016	South Africa	378	Group 8		Negative	Negative	Negative	Negative	Negative	Negative	Negative	Negative	Negative	Negative	Negative	Negative	Negative	Negative	Negative	Negative	Negative	Negative
140	CD140	TH1337	SAMN05771005	2016	India	405	Group 16		Negative	Negative	Negative	Negative	Negative	Negative	Positive	Negative	Negative	Positive	Positive	Negative	Negative	Negative	Negative	Negative	Negative	Negative
141	CD141	TH2031	SAMN05771014	2016	India	405	Group 16		Negative	Negative	Negative	Negative	Positive	Negative	Positive	Negative	Negative	Positive	Positive	Negative	Negative	Negative	Negative	Negative	Negative	Negative
142	CD142	rz252	SAMN05868145	2016	Malaysia	453	Group 16		Negative	Negative	Negative	Negative	Negative	Negative	Negative	Negative	Negative	Negative	Negative	Negative	Negative	Negative	Negative	Negative	Negative	Negative
143	CD143	rz319	SAMN05877636	2016	Malaysia	248	Group 14		Negative	Negative	Negative	Negative	Negative	Negative	Negative	Negative	Negative	Negative	Negative	Negative	Negative	Negative	Negative	Negative	Negative	Negative
144	CD144	rz356	SAMN05877637	2016	Malaysia	458	Group 6		Negative	Negative	Negative	Negative	Negative	Negative	Negative	Negative	Negative	Negative	Negative	Negative	Negative	Negative	Negative	Negative	Negative	Negative
145	CD145	rz358	SAMN05877638	2016	Malaysia	122	Group 16		Negative	Negative	Negative	Negative	Negative	Negative	Negative	Negative	Negative	Negative	Negative	Negative	Negative	Negative	Negative	Negative	Negative	Negative
146	CD146	rz373	SAMN05877639	2016	Malaysia	462	Group 16		Negative	Negative	Negative	Negative	Negative	Negative	Negative	Negative	Negative	Negative	Negative	Negative	Negative	Negative	Negative	Negative	Negative	Negative
147	CD147	rz378	SAMN05877640	2016	Malaysia	453	Group 16		Negative	Negative	Negative	Negative	Negative	Negative	Negative	Negative	Negative	Negative	Negative	Negative	Negative	Negative	Negative	Negative	Negative	Negative
148	CD148	rz379	SAMN05877641	2016	Malaysia	453	Group 16		Negative	Negative	Negative	Negative	Negative	Negative	Negative	Negative	Negative	Negative	Negative	Negative	Negative	Negative	Negative	Negative	Negative	Negative
149	CD149	c20	SAMN05877642	2016	Malaysia	141	Group 3		Negative	Negative	Negative	Negative	Negative	Negative	Negative	Negative	Negative	Negative	Positive	Negative	Negative	Negative	Negative	Negative	Negative	Negative
150	CD150	c21	SAMN05877643	1981	Malaysia	452	Group 6		Negative	Negative	Negative	Negative	Negative	Negative	Negative	Negative	Negative	Negative	Negative	Negative	Negative	Negative	Negative	Negative	Negative	Negative
151	CD151	c110	SAMN05877644	1986	Malaysia	451	Group 16		Negative	Negative	Negative	Negative	Negative	Negative	Negative	Negative	Negative	Negative	Positive	Negative	Negative	Negative	Negative	Negative	Negative	Negative
152	CD152	c122	SAMN05877645	1987	Malaysia	459	Group 16		Negative	Negative	Negative	Negative	Negative	Negative	Negative	Negative	Negative	Negative	Negative	Negative	Negative	Negative	Negative	Negative	Negative	Negative
153	CD153	c123	SAMN05877646	1987	Malaysia	457	Group 16		Negative	Negative	Negative	Negative	Negative	Negative	Negative	Negative	Negative	Negative	Positive	Negative	Negative	Negative	Negative	Negative	Negative	Negative
154	CD154	c325	SAMN05877647	2003	Malaysia	141	Group 3		Negative	Negative	Negative	Negative	Negative	Negative	Negative	Negative	Negative	Negative	Positive	Negative	Negative	Negative	Negative	Negative	Negative	Negative
155	CD155	c488	SAMN05877648	2008	Malaysia	141	Group 3		Negative	Negative	Negative	Negative	Negative	Negative	Negative	Negative	Negative	Negative	Positive	Negative	Negative	Negative	Negative	Negative	Negative	Negative
156	CD156	c517	SAMN05877649	2010	Malaysia	451	Group 16		Negative	Negative	Negative	Negative	Negative	Negative	Negative	Negative	Negative	Negative	Positive	Negative	Negative	Negative	Negative	Negative	Negative	Negative
157	CD157	B-D-16-78	SAMN06099113	2016	Malaysia	453	Group 16		Negative	Negative	Negative	Negative	Negative	Negative	Negative	Negative	Negative	Negative	Negative	Negative	Negative	Negative	Negative	Negative	Negative	Negative
158	CD158	18/E	SAMN06158909	2007	Poland	8			Negative	Negative	Negative	Negative	Negative	Negative	Negative	Negative	Negative	Negative	Positive	Negative	Negative	Negative	Negative	Negative	Negative	Negative
159	CD159	46/F	SAMN06158910	2006	New Caledonia	82			Negative	Negative	Negative	Negative	Negative	Negative	Negative	Negative	Negative	Negative	Negative	Negative	Negative	Negative	Negative	Negative	Negative	Negative
160	CD160	17/E	SAMN06158911	2007	Poland	8			Negative	Negative	Negative	Negative	Negative	Negative	Negative	Negative	Negative	Negative	Positive	Negative	Negative	Negative	Negative	Negative	Negative	Negative
161	CD161	47/F	SAMN06158912	2002	France	195			Negative	Negative	Negative	Negative	Negative	Negative	Negative	Negative	Negative	Negative	Negative	Negative	Negative	Negative	Negative	Negative	Negative	Negative
162	CD162	42/E	SAMN06158913	2007	Poland	8			Negative	Negative	Negative	Negative	Negative	Negative	Negative	Negative	Negative	Negative	Positive	Negative	Negative	Negative	Negative	Negative	Negative	Negative
163	CD163	54/E	SAMN06158914	2015	Poland	8			Negative	Negative	Negative	Negative	Negative	Negative	Negative	Negative	Negative	Negative	Positive	Negative	Negative	Negative	Negative	Negative	Negative	Negative
164	CD164	CMCER388	SAMN06162630	2016	India	377	Group 4		Positive	Negative	Negative	Negative	Negative	Positive	Positive	Negative	Negative	Positive	Positive	Negative	Negative	Negative	Negative	Negative	Positive	Negative
167	CD167	CMCTH1443	SAMN06163067	2016	India	50	Group 16		Negative	Negative	Negative	Negative	Positive	Negative	Positive	Negative	Negative	Positive	Negative	Negative	Negative	Negative	Negative	Negative	Negative	Negative
168	CD168	CMCTH1506	SAMN06163069	2016	India	408			Negative	Negative	Negative	Negative	Negative	Negative	Positive	Negative	Negative	Positive	Positive	Positive	Negative	Negative	Negative	Negative	Negative	Negative
169	CD169	WD45	SAMN06174217	2016	India	405	Group 16		Negative	Negative	Negative	Negative	Positive	Negative	Positive	Negative	Negative	Positive	Positive	Negative	Negative	Negative	Negative	Negative	Negative	Negative
170	CD170	50	SAMN06174239	1996	Belarus	40	Group 13		Negative	Negative	Negative	Negative	Negative	Negative	Negative	Negative	Negative	Negative	Positive	Negative	Negative	Negative	Negative	Negative	Negative	Negative
171	CD171	700a	SAMN06174240	1997	Belarus	8	Group 11		Negative	Negative	Negative	Negative	Negative	Negative	Negative	Negative	Negative	Negative	Positive	Negative	Negative	Negative	Negative	Negative	Negative	Negative
172	CD172	768a	SAMN06174241	1997	Belarus	Novel ST			Negative	Negative	Negative	Negative	Negative	Negative	Negative	Negative	Negative	Negative	Negative	Negative	Negative	Negative	Negative	Negative	Negative	Negative
173	CD173	1006	SAMN06174242	1998	Belarus	8			Negative	Negative	Negative	Negative	Negative	Negative	Negative	Negative	Negative	Negative	Positive	Negative	Negative	Negative	Negative	Negative	Negative	Negative
174	CD174	5197	SAMN06174243	2013	Belarus	76			Negative	Negative	Negative	Negative	Negative	Negative	Negative	Negative	Negative	Negative	Negative	Negative	Negative	Negative	Negative	Negative	Negative	Negative
175	CD175	4461	SAMN06174244	2006	Belarus	76			Negative	Negative	Negative	Negative	Negative	Negative	Negative	Negative	Negative	Negative	Positive	Negative	Positive	Negative	Negative	Negative	Negative	Negative
176	CD176	4905	SAMN06174245	2008	Belarus	8	Group 11		Negative	Negative	Negative	Negative	Negative	Negative	Negative	Negative	Negative	Positive	Positive	Negative	Negative	Negative	Negative	Negative	Negative	Negative
177	CD177	1050	SAMN06174246	1998	Belarus	40	Group 13		Negative	Negative	Negative	Negative	Negative	Negative	Negative	Negative	Negative	Negative	Positive	Negative	Negative	Negative	Negative	Negative	Negative	Negative
178	CD178	1457	SAMN06174247	1999	Belarus	8	Group 11		Negative	Negative	Negative	Negative	Negative	Negative	Negative	Negative	Negative	Negative	Positive	Negative	Negative	Negative	Negative	Negative	Negative	Negative
179	CD179	2379	SAMN06174249	2002	Belarus	5			Negative	Negative	Negative	Negative	Negative	Negative	Negative	Negative	Negative	Negative	Negative	Negative	Negative	Negative	Negative	Negative	Negative	Negative
180	CD180	5015	SAMN06174252		Brazil	634			Negative	Negative	Negative	Negative	Negative	Negative	Negative	Negative	Negative	Negative	Positive	Negative	Negative	Positive	Negative	Negative	Negative	Negative
181	CD181	WD46	SAMN06197330	2016	India	405	Group 16		Negative	Negative	Negative	Negative	Positive	Negative	Positive	Negative	Negative	Positive	Positive	Negative	Negative	Negative	Negative	Negative	Negative	Negative
182	CD182	WD65	SAMN06197335	2016	India	Novel ST	Group 16		Negative	Negative	Negative	Negative	Negative	Negative	Negative	Negative	Negative	Negative	Negative	Negative	Negative	Negative	Negative	Negative	Negative	Negative
183	CD183	WD126	SAMN06198939	2016	India	Novel ST	Group 16		Negative	Negative	Negative	Negative	Negative	Negative	Negative	Negative	Negative	Negative	Negative	Negative	Negative	Negative	Negative	Negative	Negative	Negative
184	CD184	WD128	SAMN06198940	2016	India	Novel ST	Group 4		Negative	Negative	Negative	Negative	Positive	Negative	Positive	Negative	Negative	Positive	Negative	Negative	Negative	Negative	Negative	Negative	Negative	Negative
185	CD185	WD138	SAMN06198943	2016	India	405	Group 10		Negative	Negative	Negative	Negative	Positive	Negative	Positive	Negative	Negative	Positive	Positive	Negative	Negative	Negative	Negative	Negative	Negative	Negative
186	CD186	CMCTH1112	SAMN06246969	2016	India	50	Group 16		Negative	Negative	Negative	Negative	Negative	Negative	Positive	Negative	Negative	Positive	Positive	Negative	Negative	Negative	Negative	Negative	Negative	Negative
187	CD187	CMCTH2020	SAMN06246970	2016	India	295	Group 4		Negative	Negative	Negative	Negative	Positive	Positive	Positive	Negative	Negative	Positive	Negative	Negative	Negative	Negative	Negative	Negative	Negative	Negative
188	CD188	c111	SAMN06311208	1986	Malaysia	67	Group 16		Negative	Negative	Negative	Negative	Negative	Negative	Negative	Negative	Negative	Negative	Negative	Negative	Negative	Negative	Negative	Negative	Negative	Negative
189	CD189	c113	SAMN06311209	1986	Malaysia	460	Group 16		Negative	Negative	Negative	Negative	Negative	Negative	Negative	Negative	Negative	Negative	Negative	Negative	Negative	Negative	Negative	Negative	Negative	Negative
190	CD190	c198	SAMN06311210	1991	Malaysia	461	Group 5		Negative	Negative	Negative	Negative	Negative	Negative	Negative	Negative	Negative	Negative	Negative	Negative	Negative	Negative	Negative	Negative	Negative	Negative
191	CD191	c319	SAMN06311211	2001	Malaysia	451	Group 16		Negative	Negative	Negative	Negative	Negative	Negative	Negative	Negative	Negative	Negative	Positive	Negative	Negative	Negative	Negative	Negative	Negative	Negative
192	CD192	c324	SAMN06311212	2003	Malaysia	141	Group 3		Negative	Negative	Negative	Negative	Negative	Negative	Negative	Negative	Negative	Negative	Positive	Negative	Negative	Negative	Negative	Negative	Negative	Negative
193	CD193	c326	SAMN06311213	2003	Malaysia	141	Group 3		Negative	Negative	Negative	Negative	Negative	Negative	Negative	Negative	Negative	Negative	Positive	Negative	Negative	Negative	Negative	Negative	Negative	Negative
194	CD194	rz523	SAMN06311214	2016	Malaysia	463			Negative	Negative	Negative	Negative	Negative	Negative	Negative	Negative	Negative	Negative	Negative	Negative	Negative	Negative	Negative	Negative	Negative	Negative
195	CD195	rz553	SAMN06311215	2016	Malaysia	453	Group 16		Negative	Negative	Negative	Negative	Negative	Negative	Negative	Negative	Negative	Negative	Negative	Negative	Negative	Negative	Negative	Negative	Negative	Negative
196	CD196	rz597	SAMN06311216	2016	Malaysia	248	Group 14		Negative	Negative	Negative	Negative	Negative	Negative	Negative	Negative	Negative	Negative	Positive	Negative	Negative	Negative	Negative	Negative	Negative	Negative
197	CD197	rz600	SAMN06311217	2016	Malaysia	453	Group 16		Negative	Negative	Negative	Negative	Negative	Negative	Negative	Negative	Negative	Negative	Negative	Negative	Negative	Negative	Negative	Negative	Negative	Negative
198	CD198	rz632	SAMN06311218	2016	Malaysia	464	Group 6		Negative	Negative	Negative	Negative	Negative	Negative	Negative	Negative	Negative	Negative	Positive	Negative	Negative	Negative	Negative	Negative	Negative	Negative
199	CD199	rz656	SAMN06311219	2016	Malaysia	406	Group 6		Negative	Negative	Negative	Negative	Negative	Negative	Negative	Negative	Negative	Negative	Negative	Negative	Negative	Negative	Negative	Negative	Negative	Negative
200	CD200	rz658	SAMN06311220	2016	Malaysia	453	Group 16		Negative	Negative	Negative	Negative	Negative	Negative	Negative	Negative	Negative	Negative	Negative	Negative	Negative	Negative	Negative	Negative	Negative	Negative
201	CD201	rz659	SAMN06311221	2016	Malaysia	453	Group 16		Negative	Negative	Negative	Negative	Negative	Negative	Negative	Negative	Negative	Negative	Negative	Negative	Negative	Negative	Negative	Negative	Negative	Negative
202	CD202	rz693	SAMN06311222	2016	Malaysia	465	Group 16		Negative	Negative	Negative	Negative	Negative	Negative	Negative	Negative	Negative	Negative	Positive	Negative	Negative	Negative	Negative	Negative	Negative	Negative
203	CD203	c25	SAMN06660208	2005	Malaysia	10	Group 1		Negative	Negative	Negative	Negative	Negative	Negative	Negative	Negative	Negative	Negative	Negative	Negative	Negative	Negative	Negative	Negative	Negative	Negative
204	CD204	25/E	SAMN08619950	2009	Poland	8			Negative	Negative	Negative	Negative	Negative	Negative	Negative	Negative	Negative	Negative	Positive	Negative	Negative	Negative	Negative	Negative	Negative	Negative
205	CD205	BQ11	SAMN09269643	2011	Australia	125	Group 6		Negative	Negative	Negative	Negative	Negative	Negative	Negative	Negative	Negative	Negative	Positive	Negative	Negative	Negative	Negative	Negative	Negative	Negative
206	CD206	CD33	SAMN10186716	2017	India	Novel ST	Group 16		Negative	Negative	Negative	Negative	Negative	Negative	Negative	Negative	Negative	Negative	Negative	Negative	Negative	Negative	Negative	Negative	Negative	Negative
207	CD207	CD259	SAMN10186717	2017	India	Novel ST	Group 16		Negative	Negative	Negative	Negative	Positive	Negative	Positive	Negative	Negative	Positive	Negative	Negative	Negative	Negative	Negative	Negative	Negative	Negative
208	CD208	CD263	SAMN10186718	2017	India	Novel ST	Group 16		Negative	Negative	Negative	Negative	Positive	Negative	Positive	Negative	Negative	Positive	Positive	Negative	Negative	Negative	Negative	Negative	Negative	Negative
209	CD209	TS1472	SAMN10186719	2016	India	377	Group 4		Negative	Negative	Negative	Negative	Negative	Positive	Positive	Negative	Negative	Positive	Negative	Negative	Negative	Negative	Negative	Negative	Negative	Negative
210	CD210	WD37	SAMN10186720	2016	India	405	Group 16		Negative	Negative	Negative	Negative	Negative	Negative	Positive	Negative	Negative	Positive	Positive	Negative	Negative	Negative	Negative	Negative	Negative	Negative
211	CD211	WD38	SAMN10186721	2016	India	Novel ST	Group 16		Negative	Negative	Negative	Negative	Positive	Positive	Positive	Negative	Negative	Positive	Positive	Negative	Negative	Negative	Negative	Negative	Negative	Negative
212	CD212	WD57	SAMN10186722	2016	India	405	Group 16		Negative	Negative	Negative	Negative	Negative	Negative	Positive	Negative	Negative	Positive	Positive	Negative	Negative	Negative	Negative	Negative	Negative	Negative
213	CD213	WD62	SAMN10186723	2016	India	295			Negative	Negative	Negative	Negative	Positive	Positive	Positive	Negative	Negative	Positive	Negative	Negative	Negative	Negative	Negative	Negative	Negative	Negative
214	CD214	WD64	SAMN10186724	2016	India	470	Group 16		Negative	Positive	Negative	Negative	Positive	Positive	Positive	Negative	Positive	Positive	Negative	Negative	Negative	Positive	Negative	Negative	Negative	Negative
215	CD215	WD68	SAMN10186725	2016	India	408			Negative	Negative	Negative	Negative	Negative	Negative	Positive	Negative	Negative	Positive	Positive	Negative	Negative	Negative	Negative	Negative	Negative	Negative
216	CD216	WD70	SAMN10186726	2016	India	Novel ST	Group 16		Negative	Negative	Negative	Negative	Negative	Negative	Negative	Negative	Negative	Negative	Negative	Negative	Negative	Negative	Negative	Negative	Negative	Negative
217	CD217	WD76	SAMN10186727	2016	India	405	Group 16		Negative	Negative	Negative	Negative	Negative	Negative	Negative	Negative	Negative	Positive	Positive	Negative	Negative	Negative	Negative	Negative	Negative	Negative
218	CD218	WD104	SAMN10186728	2016	India	377	Group 4		Positive	Negative	Negative	Negative	Positive	Positive	Positive	Negative	Negative	Positive	Negative	Negative	Negative	Negative	Negative	Negative	Positive	Negative
219	CD219	WD105	SAMN10186729	2016	India	469	Group 16		Negative	Negative	Negative	Negative	Positive	Negative	Positive	Negative	Negative	Positive	Positive	Negative	Negative	Negative	Negative	Negative	Negative	Negative
220	CD220	WD125	SAMN10186730	2016	India	377	Group 4		Negative	Negative	Negative	Negative	Positive	Positive	Positive	Negative	Negative	Positive	Positive	Negative	Negative	Positive	Negative	Negative	Negative	Negative
221	CD221	WD127	SAMN10186731	2016	India	469	Group 16		Negative	Negative	Negative	Negative	Negative	Negative	Positive	Negative	Negative	Positive	Positive	Negative	Negative	Negative	Negative	Negative	Negative	Negative
222	CD222	WD129	SAMN10186732	2016	India	Novel ST	Group 16		Negative	Negative	Negative	Negative	Positive	Negative	Positive	Negative	Negative	Positive	Positive	Negative	Negative	Negative	Negative	Negative	Negative	Negative
223	CD223	WD137	SAMN10186733	2016	India	Novel ST	Group 2		Negative	Negative	Negative	Negative	Positive	Negative	Positive	Negative	Negative	Positive	Positive	Negative	Negative	Negative	Negative	Negative	Negative	Negative
224	CD224		SAMN10186734	2016	India	405	Group 16		Negative	Negative	Negative	Negative	Positive	Negative	Positive	Negative	Negative	Positive	Positive	Negative	Negative	Negative	Negative	Negative	Negative	Negative
225	CD225	CN2000	SAMN10739869	1973	India	44	Group 16		Negative	Negative	Negative	Negative	Negative	Negative	Negative	Negative	Negative	Negative	Negative	Negative	Negative	Negative	Negative	Negative	Negative	Negative
226	CD226	CN2000	SAMN10740117	1973	India	44	Group 16		Negative	Negative	Negative	Negative	Negative	Negative	Negative	Negative	Negative	Negative	Negative	Negative	Negative	Negative	Negative	Negative	Negative	Negative
227	CD227	Cd_10	ERR2167138	2014	Switzerland	83			Negative	Positive	Positive	Negative	Negative	Negative	Negative	Negative	Negative	Negative	Positive	Negative	Negative	Positive	Negative	Negative	Negative	Negative
228	CD228	Cd_1	ERR2173761	2015	Switzerland	503			Negative	Negative	Negative	Negative	Negative	Negative	Negative	Negative	Negative	Negative	Negative	Negative	Negative	Negative	Negative	Negative	Negative	Negative
230	CD230	Cd_3	ERR2173763	2015	Switzerland	Novel ST	Group 7		Negative	Negative	Negative	Negative	Negative	Negative	Negative	Negative	Negative	Negative	Negative	Negative	Negative	Negative	Negative	Negative	Negative	Negative
231	CD231	Cd_4	ERR2173764	2015	Switzerland	487			Negative	Negative	Negative	Negative	Negative	Negative	Negative	Negative	Negative	Negative	Negative	Negative	Negative	Negative	Negative	Negative	Negative	Negative
232	CD232	Cd_6	ERR2173765	2015	Switzerland	Novel ST	Group 6		Negative	Negative	Negative	Negative	Negative	Negative	Negative	Negative	Negative	Negative	Negative	Negative	Positive	Negative	Negative	Negative	Negative	Negative
233	CD233	Cd_8	ERR2173766	2015	Switzerland	398			Negative	Negative	Negative	Negative	Negative	Negative	Negative	Negative	Negative	Negative	Negative	Negative	Negative	Negative	Negative	Negative	Negative	Negative
234	CD234	Cd_9	ERR2173767	2015	Switzerland	513	Group 7		Negative	Negative	Negative	Negative	Negative	Negative	Negative	Negative	Negative	Negative	Negative	Negative	Negative	Positive	Negative	Negative	Negative	Negative
236	CD236	Cd_18	ERR2173769	2015	Germany	486	Group 6		Negative	Negative	Negative	Negative	Negative	Negative	Negative	Negative	Negative	Negative	Negative	Negative	Positive	Negative	Negative	Negative	Negative	Negative
237	CD237	Cd_19	ERR2173770	2015	Germany	Novel ST	Group 16		Negative	Negative	Negative	Negative	Negative	Negative	Negative	Negative	Negative	Negative	Positive	Negative	Negative	Positive	Negative	Negative	Negative	Negative
238	CD238	Cd_20	ERR2173771	2015	Germany	Novel ST	Group 16		Negative	Negative	Negative	Negative	Negative	Negative	Positive	Negative	Negative	Positive	Positive	Negative	Negative	Negative	Negative	Negative	Negative	Negative
239	CD239	Cd_A	ERR2173772	2013	Switzerland	Novel ST			Negative	Negative	Negative	Negative	Negative	Negative	Negative	Negative	Negative	Negative	Negative	Negative	Negative	Negative	Negative	Negative	Negative	Negative
240	CD240	Cd_B	ERR2173773	2013	Switzerland	474			Negative	Negative	Negative	Negative	Negative	Negative	Negative	Negative	Negative	Negative	Positive	Negative	Negative	Negative	Negative	Negative	Negative	Negative
241	CD241	Cd-E	ERR2173774	2015	Germany	502			Negative	Negative	Negative	Negative	Negative	Negative	Negative	Negative	Negative	Negative	Negative	Negative	Negative	Negative	Negative	Negative	Negative	Negative
242	CD242	Cd-11	ERR2173855	2015	Switzerland	Novel ST	Group 7		Negative	Negative	Negative	Negative	Negative	Negative	Negative	Negative	Negative	Negative	Negative	Negative	Negative	Negative	Negative	Negative	Negative	Negative
243	CD243	Cd-15	ERR2173856	2015	Switzerland	Novel ST			Negative	Negative	Negative	Negative	Negative	Negative	Negative	Negative	Negative	Negative	Negative	Negative	Negative	Negative	Negative	Negative	Negative	Negative
244	CD244	Cd-16	ERR2173857	2015	Switzerland	398			Negative	Negative	Negative	Negative	Negative	Negative	Negative	Negative	Negative	Negative	Negative	Negative	Negative	Negative	Negative	Negative	Negative	Negative
245	CD245	Cd-17	ERR2173858	2015	Switzerland	398			Negative	Negative	Negative	Negative	Negative	Negative	Negative	Negative	Negative	Negative	Negative	Negative	Negative	Negative	Negative	Negative	Negative	Negative
246	CD246	CD_D	ERR2183214	2015	Germany	502			Negative	Negative	Negative	Negative	Negative	Negative	Negative	Negative	Negative	Negative	Negative	Negative	Negative	Negative	Negative	Negative	Negative	Negative
247	CD247	2053	SRR7039153	2016	Germany	8			Negative	Negative	Negative	Negative	Negative	Negative	Negative	Negative	Negative	Negative	Positive	Negative	Negative	Negative	Negative	Negative	Negative	Negative
248	CD248	2085	SRR7039154	2017	Germany	8			Negative	Negative	Negative	Negative	Negative	Negative	Negative	Negative	Negative	Negative	Positive	Negative	Negative	Negative	Negative	Negative	Negative	Negative
249	CD249	2026	SRR7039155	2013	Germany	Novel ST			Negative	Negative	Negative	Negative	Positive	Positive	Positive	Negative	Negative	Positive	Negative	Negative	Negative	Negative	Negative	Negative	Negative	Negative
250	CD250	2054	SRR7039156	2016	Germany	8			Negative	Negative	Negative	Negative	Negative	Negative	Negative	Negative	Negative	Negative	Positive	Negative	Negative	Negative	Negative	Negative	Negative	Negative
251	CD251	2019	SRR7039157	2012	Germany	297			Negative	Negative	Negative	Negative	Negative	Negative	Negative	Negative	Negative	Negative	Negative	Negative	Negative	Negative	Negative	Negative	Negative	Negative
252	CD252	2020	SRR7039158	2012	Germany	Novel ST			Negative	Negative	Negative	Negative	Negative	Negative	Negative	Negative	Negative	Negative	Negative	Negative	Negative	Negative	Negative	Negative	Negative	Negative
253	CD253	2017	SRR7039159	2012	Germany	130			Negative	Negative	Negative	Negative	Negative	Negative	Negative	Negative	Negative	Negative	Negative	Negative	Negative	Negative	Negative	Negative	Negative	Negative
254	CD254	2018	SRR7039160	2012	Germany	494			Negative	Negative	Negative	Negative	Negative	Negative	Negative	Negative	Negative	Negative	Negative	Negative	Negative	Negative	Negative	Negative	Negative	Negative
255	CD255	2047	SRR7039161	2016	Germany	8			Negative	Negative	Negative	Negative	Negative	Negative	Negative	Negative	Negative	Negative	Positive	Negative	Negative	Negative	Negative	Negative	Negative	Negative
256	CD256	2024	SRR7039162	2013	Germany	130			Negative	Negative	Negative	Negative	Negative	Negative	Negative	Negative	Negative	Negative	Negative	Negative	Negative	Negative	Negative	Negative	Negative	Negative
257	CD257	2021	SRR7039163	2012	Germany	130			Negative	Negative	Negative	Negative	Negative	Negative	Negative	Negative	Negative	Negative	Negative	Negative	Negative	Negative	Negative	Negative	Negative	Negative
258	CD258	2022	SRR7039164	2012	Germany	123			Negative	Negative	Negative	Negative	Negative	Negative	Negative	Negative	Negative	Negative	Negative	Negative	Negative	Negative	Negative	Negative	Negative	Negative
259	CD259	2025	SRR7039165	2013	Germany	Novel ST			Negative	Negative	Negative	Negative	Negative	Negative	Negative	Negative	Negative	Negative	Positive	Positive	Negative	Negative	Positive	Negative	Negative	Negative
260	CD260	2051	SRR7039166	2016	Germany	8			Negative	Negative	Negative	Negative	Negative	Negative	Negative	Negative	Negative	Negative	Positive	Negative	Negative	Negative	Negative	Negative	Negative	Negative
261	CD261	2048	SRR7039167	2016	Germany	446			Negative	Positive	Positive	Negative	Negative	Negative	Negative	Negative	Negative	Negative	Positive	Negative	Negative	Positive	Negative	Negative	Negative	Negative
262	CD262	2049	SRR7039168	2016	Germany	8			Negative	Negative	Negative	Negative	Negative	Negative	Negative	Negative	Negative	Negative	Positive	Negative	Negative	Negative	Negative	Negative	Negative	Negative
263	CD263	2050	SRR7039169	2016	Germany	8			Negative	Negative	Negative	Negative	Negative	Negative	Negative	Negative	Negative	Negative	Positive	Negative	Negative	Negative	Negative	Negative	Negative	Negative
264	CD264	2091	SRR7039170	2017	Germany	439			Negative	Negative	Negative	Negative	Negative	Negative	Negative	Negative	Negative	Negative	Negative	Negative	Negative	Negative	Negative	Negative	Negative	Negative
265	CD265	2035	SRR7039171	2015	Germany	8			Negative	Negative	Negative	Negative	Negative	Negative	Negative	Negative	Negative	Negative	Positive	Negative	Negative	Negative	Negative	Negative	Negative	Negative
266	CD266	2036	SRR7039172	2015	Germany	8			Negative	Negative	Negative	Negative	Negative	Negative	Negative	Negative	Negative	Negative	Positive	Negative	Negative	Negative	Negative	Negative	Negative	Negative
267	CD267	2055	SRR7039173	2016	Germany	8			Negative	Negative	Negative	Negative	Negative	Negative	Negative	Negative	Negative	Negative	Positive	Negative	Negative	Negative	Negative	Negative	Negative	Negative
268	CD268	2056	SRR7039174	2016	Germany	Novel ST			Negative	Negative	Negative	Negative	Negative	Negative	Negative	Negative	Negative	Negative	Negative	Negative	Negative	Negative	Negative	Negative	Negative	Negative
269	CD269	2029	SRR7039175	2014	Germany	439			Negative	Negative	Negative	Negative	Negative	Negative	Negative	Negative	Negative	Negative	Negative	Negative	Negative	Negative	Negative	Negative	Negative	Negative
270	CD270	2030	SRR7039176	2014	Germany	496			Negative	Negative	Negative	Negative	Negative	Negative	Negative	Negative	Negative	Negative	Positive	Negative	Negative	Positive	Negative	Positive	Negative	Negative
272	CD272	2028	SRR7039178	2014	Germany	130			Negative	Negative	Negative	Negative	Negative	Negative	Negative	Negative	Negative	Negative	Negative	Negative	Negative	Negative	Negative	Negative	Negative	Negative
273	CD273	2033	SRR7039179	2015	Germany	Novel ST			Negative	Negative	Negative	Negative	Negative	Negative	Negative	Negative	Negative	Negative	Positive	Negative	Negative	Negative	Negative	Negative	Negative	Negative
274	CD274	2034	SRR7039180	2015	Germany	498			Negative	Negative	Negative	Negative	Negative	Negative	Negative	Negative	Negative	Negative	Negative	Negative	Negative	Negative	Negative	Negative	Negative	Negative
275	CD275	2031	SRR7039181	2015	Germany	8			Negative	Negative	Negative	Negative	Negative	Negative	Negative	Negative	Negative	Negative	Positive	Negative	Negative	Negative	Negative	Negative	Negative	Negative
276	CD276	2032	SRR7039182	2015	Germany	8			Negative	Negative	Negative	Negative	Negative	Negative	Negative	Negative	Negative	Negative	Positive	Negative	Negative	Negative	Negative	Negative	Negative	Negative
277	CD277	2064	SRR7039183	2016	Germany	8			Negative	Negative	Negative	Negative	Negative	Negative	Negative	Negative	Negative	Negative	Negative	Negative	Negative	Negative	Negative	Negative	Negative	Negative
278	CD278	2074	SRR7039184	2017	Germany	8			Negative	Negative	Negative	Negative	Negative	Negative	Negative	Negative	Negative	Negative	Negative	Negative	Negative	Negative	Negative	Negative	Negative	Negative
279	CD279	2071	SRR7039185	2017	Germany	389			Negative	Negative	Negative	Negative	Negative	Negative	Negative	Negative	Negative	Negative	Positive	Negative	Negative	Negative	Negative	Negative	Negative	Negative
280	CD280	2072	SRR7039186	2017	Germany	Novel ST			Negative	Negative	Negative	Negative	Negative	Negative	Negative	Negative	Negative	Negative	Negative	Negative	Negative	Negative	Negative	Negative	Negative	Negative
281	CD281	2069	SRR7039187	2017	Germany	441			Negative	Positive	Negative	Negative	Positive	Positive	Positive	Negative	Positive	Positive	Positive	Negative	Negative	Negative	Negative	Positive	Negative	Negative
282	CD282	2070	SRR7039188	2017	Germany	8			Negative	Negative	Negative	Negative	Negative	Negative	Negative	Negative	Negative	Negative	Positive	Negative	Negative	Negative	Negative	Negative	Negative	Negative
283	CD283	2063	SRR7039189	2016	Germany	8			Negative	Negative	Negative	Negative	Negative	Negative	Negative	Negative	Negative	Negative	Positive	Negative	Negative	Negative	Negative	Negative	Negative	Negative
284	CD284	2068	SRR7039190	2016	Germany	Novel ST			Negative	Negative	Negative	Negative	Negative	Negative	Negative	Negative	Negative	Negative	Negative	Negative	Negative	Negative	Negative	Negative	Negative	Negative
285	CD285	2079	SRR7039191	2017	Germany	Novel ST			Negative	Negative	Negative	Negative	Negative	Negative	Negative	Negative	Negative	Negative	Negative	Negative	Negative	Negative	Negative	Negative	Negative	Negative
286	CD286	2088	SRR7039192	2017	Germany	8			Negative	Negative	Negative	Negative	Negative	Negative	Negative	Negative	Negative	Negative	Negative	Negative	Negative	Negative	Negative	Negative	Negative	Negative
288	CD288	2090	SRR7039194	2017	Germany	Novel ST			Negative	Negative	Negative	Negative	Positive	Positive	Positive	Negative	Negative	Positive	Negative	Negative	Negative	Negative	Negative	Negative	Negative	Negative
289	CD289	2058	SRR7039195	2016	Germany	8			Negative	Negative	Negative	Negative	Negative	Negative	Negative	Negative	Negative	Negative	Positive	Negative	Negative	Negative	Negative	Negative	Negative	Negative
290	CD290	2092	SRR7039196	2017	Germany	295			Negative	Negative	Negative	Negative	Positive	Positive	Positive	Negative	Negative	Positive	Negative	Negative	Negative	Negative	Negative	Negative	Negative	Negative
292	CD292	2076	SRR7039198	2017	Germany	8			Negative	Negative	Negative	Negative	Negative	Negative	Negative	Negative	Negative	Negative	Negative	Negative	Negative	Negative	Negative	Negative	Negative	Negative
293	CD293	2057	SRR7039199	2016	Germany	8			Negative	Negative	Negative	Negative	Negative	Negative	Negative	Negative	Negative	Negative	Negative	Negative	Negative	Negative	Negative	Negative	Negative	Negative
294	CD294	2060	SRR7039200	2016	Germany	Novel ST			Negative	Negative	Negative	Negative	Negative	Negative	Negative	Negative	Negative	Negative	Negative	Negative	Negative	Negative	Negative	Negative	Negative	Negative
295	CD295	2062	SRR7039201	2016	Germany	8			Negative	Negative	Negative	Negative	Negative	Negative	Negative	Negative	Negative	Negative	Negative	Negative	Negative	Negative	Negative	Negative	Negative	Negative
296	CD296	2023	SRR7039202	2013	Germany	259			Negative	Negative	Negative	Negative	Negative	Negative	Negative	Negative	Negative	Positive	Positive	Negative	Negative	Negative	Negative	Negative	Negative	Negative
297	CD297	2059	SRR7039203	2016	Germany	8			Negative	Negative	Negative	Negative	Negative	Negative	Negative	Negative	Negative	Negative	Negative	Negative	Negative	Negative	Negative	Negative	Negative	Negative
298	CD298	2087	SRR7039204	2017	Germany	Novel ST			Negative	Negative	Negative	Negative	Negative	Negative	Negative	Negative	Negative	Negative	Negative	Negative	Negative	Negative	Negative	Negative	Negative	Negative
299	CD299	2052	SRR7039205	2016	Germany	8			Negative	Negative	Negative	Negative	Negative	Negative	Negative	Negative	Negative	Negative	Positive	Negative	Negative	Negative	Negative	Negative	Negative	Negative
300	CD300	2086	SRR7039206	2017	Germany	439			Negative	Negative	Negative	Negative	Negative	Negative	Negative	Negative	Negative	Negative	Negative	Negative	Negative	Negative	Negative	Negative	Negative	Negative
301	CD301	2073	SRR7039207	2017	Germany	295			Negative	Negative	Negative	Negative	Negative	Positive	Positive	Negative	Negative	Positive	Negative	Negative	Negative	Negative	Negative	Negative	Negative	Negative
302	CD302	2082	SRR7039208	2017	Germany	Novel ST			Negative	Negative	Negative	Negative	Negative	Negative	Negative	Negative	Negative	Negative	Negative	Negative	Negative	Negative	Negative	Negative	Negative	Negative
303	CD303	2067	SRR7039209	2016	Germany	Novel ST			Negative	Negative	Negative	Negative	Negative	Negative	Negative	Negative	Negative	Negative	Negative	Negative	Negative	Negative	Negative	Negative	Negative	Negative
304	CD304	2081	SRR7039210	2017	Germany	130			Negative	Negative	Negative	Negative	Negative	Negative	Negative	Negative	Negative	Negative	Negative	Negative	Negative	Negative	Negative	Negative	Negative	Negative
305	CD305	2061	SRR7039211	2016	Germany	8			Negative	Negative	Negative	Negative	Negative	Negative	Negative	Negative	Negative	Negative	Positive	Negative	Negative	Negative	Negative	Negative	Negative	Negative
306	CD306	2080	SRR7039212	2017	Germany	Novel ST			Negative	Negative	Negative	Negative	Positive	Negative	Positive	Negative	Negative	Positive	Positive	Negative	Negative	Positive	Negative	Negative	Negative	Negative
307	CD307	2040	SRR7039213	2015	Germany	8			Negative	Negative	Negative	Negative	Negative	Negative	Negative	Negative	Negative	Negative	Positive	Negative	Negative	Negative	Negative	Negative	Negative	Negative
308	CD308	2039	SRR7039214	2015	Germany	Novel ST			Negative	Negative	Negative	Negative	Negative	Negative	Negative	Negative	Negative	Negative	Negative	Negative	Negative	Negative	Negative	Negative	Negative	Negative
309	CD309	2038	SRR7039215	2015	Germany	Novel ST			Negative	Negative	Negative	Negative	Negative	Negative	Negative	Negative	Negative	Negative	Positive	Negative	Negative	Negative	Negative	Negative	Negative	Negative
310	CD310	2037	SRR7039216	2015	Germany	130			Negative	Negative	Negative	Negative	Negative	Negative	Negative	Negative	Negative	Negative	Negative	Negative	Negative	Negative	Negative	Negative	Negative	Negative
311	CD311	2044	SRR7039217	2015	Germany	8			Negative	Negative	Negative	Negative	Negative	Negative	Negative	Negative	Negative	Negative	Positive	Negative	Negative	Negative	Negative	Negative	Negative	Negative
312	CD312	2043	SRR7039218	2015	Germany	Novel ST			Negative	Negative	Negative	Negative	Negative	Negative	Negative	Negative	Negative	Negative	Positive	Negative	Negative	Negative	Negative	Negative	Negative	Negative
313	CD313	2042	SRR7039219	2015	Germany	8			Negative	Negative	Negative	Negative	Negative	Negative	Negative	Negative	Negative	Negative	Negative	Negative	Negative	Negative	Negative	Negative	Negative	Negative
314	CD314	2041	SRR7039220	2015	Germany	8			Negative	Negative	Negative	Negative	Negative	Negative	Negative	Negative	Negative	Negative	Positive	Negative	Negative	Negative	Negative	Negative	Negative	Negative
315	CD315	2084	SRR7039221	2017	Germany	130			Negative	Negative	Negative	Negative	Negative	Negative	Negative	Negative	Negative	Negative	Negative	Negative	Negative	Negative	Negative	Negative	Negative	Negative
316	CD316	2083	SRR7039222	2017	Germany	507			Negative	Negative	Negative	Negative	Negative	Negative	Negative	Negative	Negative	Negative	Negative	Negative	Negative	Negative	Negative	Negative	Negative	Negative
317	CD317	2046	SRR7039223	2016	Germany	8			Negative	Negative	Negative	Negative	Negative	Negative	Negative	Negative	Negative	Negative	Positive	Negative	Negative	Negative	Negative	Negative	Negative	Negative
318	CD318	2045	SRR7039224	2015	Germany	8			Negative	Negative	Negative	Negative	Negative	Negative	Negative	Negative	Negative	Negative	Negative	Negative	Negative	Negative	Negative	Negative	Negative	Negative
319	CD319	2066	SRR7039225	2016	Germany	8			Negative	Negative	Negative	Negative	Negative	Negative	Negative	Negative	Negative	Negative	Negative	Negative	Negative	Negative	Negative	Negative	Negative	Negative
320	CD320	2065	SRR7039226	2016	Germany	8			Negative	Negative	Negative	Negative	Negative	Negative	Negative	Negative	Negative	Negative	Negative	Negative	Negative	Negative	Negative	Negative	Negative	Negative
321	CD321	2078	SRR7039227	2017	Germany	8			Negative	Negative	Negative	Negative	Negative	Negative	Negative	Negative	Negative	Negative	Negative	Negative	Negative	Negative	Negative	Negative	Negative	Negative
323	CD323		SRR7825350	2017	Germany	Novel ST			Negative	Negative	Negative	Negative	Negative	Negative	Negative	Negative	Negative	Negative	Negative	Negative	Negative	Negative	Negative	Negative	Negative	Negative
324	CD324		SRR7825351	2017	Germany	513	Group 7		Negative	Negative	Negative	Negative	Negative	Negative	Negative	Negative	Negative	Negative	Negative	Negative	Negative	Positive	Negative	Negative	Negative	Negative
325	CD325		SRR7825371	2014	Germany	Novel ST	Group 12		Negative	Negative	Negative	Negative	Negative	Negative	Negative	Negative	Negative	Negative	Positive	Negative	Negative	Negative	Negative	Negative	Negative	Negative
326	CD326		SRR7825426	2017	Germany	Novel ST	Group 6		Negative	Negative	Negative	Negative	Negative	Negative	Negative	Negative	Negative	Negative	Negative	Negative	Positive	Negative	Negative	Negative	Negative	Negative
328	CD328		SRR7825441	2017	Germany	8			Negative	Negative	Negative	Negative	Negative	Negative	Negative	Negative	Negative	Negative	Negative	Negative	Negative	Negative	Negative	Negative	Negative	Negative
329	CD329		ERR3331346	1998	Vietnam	258	Group 16		Negative	Negative	Negative	Negative	Negative	Negative	Negative	Negative	Negative	Negative	Negative	Negative	Negative	Negative	Negative	Negative	Negative	Negative
330	CD330		ERR3331347	1998	Vietnam	258	Group 16		Negative	Negative	Negative	Negative	Negative	Negative	Negative	Negative	Negative	Negative	Positive	Negative	Negative	Negative	Negative	Negative	Negative	Negative
331	CD331		ERR3331348	1995	Vietnam	67	Group 15		Negative	Negative	Negative	Negative	Negative	Negative	Negative	Negative	Negative	Negative	Negative	Negative	Negative	Negative	Negative	Negative	Negative	Negative
332	CD332		ERR3331349	1998	Vietnam	67	Group 15		Negative	Negative	Negative	Negative	Negative	Negative	Negative	Negative	Negative	Negative	Negative	Negative	Negative	Negative	Negative	Negative	Negative	Negative
333	CD333		ERR3331350	unknown	Vietnam	151	Group 16		Negative	Negative	Negative	Negative	Negative	Negative	Negative	Negative	Negative	Negative	Positive	Negative	Negative	Negative	Negative	Negative	Negative	Negative
334	CD334		ERR3331351	1995	Vietnam	67	Group 15		Negative	Positive	Positive	Negative	Negative	Negative	Negative	Negative	Negative	Negative	Negative	Negative	Negative	Negative	Negative	Negative	Negative	Negative
335	CD335		ERR3331352	1998	Vietnam	455	Group 16		Negative	Negative	Negative	Negative	Negative	Negative	Negative	Negative	Negative	Positive	Positive	Negative	Negative	Negative	Negative	Negative	Negative	Negative
336	CD336		ERR3331353	1998	Vietnam	67	Group 15		Negative	Negative	Negative	Negative	Negative	Negative	Negative	Negative	Negative	Negative	Positive	Negative	Negative	Negative	Negative	Negative	Negative	Negative
337	CD337		ERR3331354	1995	Vietnam	10	Group 1		Negative	Negative	Negative	Negative	Negative	Negative	Negative	Negative	Negative	Negative	Negative	Negative	Negative	Negative	Negative	Negative	Negative	Negative
338	CD338		ERR3331355	1995	Vietnam	67	Group 15		Negative	Negative	Negative	Negative	Negative	Negative	Negative	Negative	Negative	Negative	Negative	Negative	Negative	Negative	Negative	Negative	Negative	Negative
339	CD339		ERR3331356	1995	Vietnam	161	Group 6		Negative	Negative	Negative	Negative	Negative	Negative	Negative	Negative	Negative	Negative	Negative	Negative	Negative	Negative	Negative	Negative	Negative	Negative
340	CD340		ERR3331357	1998	Vietnam	Novel ST	Group 16		Negative	Negative	Negative	Negative	Negative	Negative	Negative	Negative	Negative	Negative	Positive	Negative	Negative	Negative	Negative	Negative	Negative	Negative
341	CD341		ERR3331358	1998	Vietnam	67	Group 15		Negative	Negative	Negative	Negative	Negative	Negative	Negative	Negative	Negative	Negative	Positive	Negative	Negative	Negative	Negative	Negative	Negative	Negative
342	CD342		ERR3331359	1994	Vietnam	67	Group 15		Negative	Negative	Negative	Negative	Negative	Negative	Negative	Negative	Negative	Negative	Negative	Negative	Negative	Negative	Negative	Negative	Negative	Negative
343	CD343		ERR3331360	1994	Vietnam	67	Group 15		Negative	Negative	Negative	Negative	Negative	Negative	Negative	Negative	Negative	Negative	Negative	Negative	Negative	Negative	Negative	Negative	Negative	Negative
344	CD344		ERR3331361	1998	Vietnam	258	Group 16		Negative	Negative	Negative	Negative	Negative	Negative	Negative	Negative	Negative	Negative	Negative	Negative	Negative	Negative	Negative	Negative	Negative	Negative
345	CD345		ERR3331362	1998	Vietnam	209			Negative	Negative	Negative	Negative	Negative	Negative	Negative	Negative	Negative	Negative	Positive	Negative	Negative	Negative	Negative	Negative	Negative	Negative
346	CD346		ERR3331363	1995	Vietnam	Novel ST	Group 15		Negative	Positive	Positive	Negative	Negative	Negative	Negative	Negative	Negative	Negative	Positive	Negative	Negative	Negative	Negative	Negative	Negative	Negative
347	CD347		ERR3331364	1998	Vietnam	258	Group 16		Negative	Negative	Negative	Negative	Negative	Negative	Negative	Negative	Negative	Negative	Negative	Negative	Negative	Negative	Negative	Negative	Negative	Negative
348	CD348		ERR3331365	1998	Vietnam	209	Group 16		Negative	Negative	Negative	Negative	Negative	Negative	Negative	Negative	Negative	Positive	Positive	Negative	Positive	Negative	Negative	Negative	Negative	Negative
349	CD349		ERR3331366	1997	Vietnam	209	Group 16		Negative	Negative	Negative	Negative	Negative	Negative	Negative	Negative	Negative	Negative	Positive	Negative	Negative	Negative	Negative	Negative	Negative	Negative
350	CD350		ERR3331367	1998	Vietnam	258	Group 16		Negative	Negative	Negative	Negative	Negative	Negative	Negative	Negative	Negative	Negative	Positive	Negative	Negative	Negative	Negative	Negative	Negative	Negative
351	CD351		ERR3331368	1995	Vietnam	161	Group 6		Negative	Negative	Negative	Negative	Negative	Negative	Negative	Negative	Negative	Negative	Negative	Negative	Negative	Negative	Negative	Negative	Negative	Negative
352	CD352		ERR3331369	1998	Vietnam	258	Group 16		Negative	Negative	Negative	Negative	Negative	Negative	Negative	Negative	Negative	Negative	Positive	Negative	Negative	Negative	Negative	Negative	Negative	Negative
353	CD353		ERR3331370	unknown	Vietnam	67	Group 15		Negative	Negative	Negative	Negative	Negative	Negative	Negative	Negative	Negative	Negative	Negative	Negative	Negative	Negative	Negative	Negative	Negative	Negative
354	CD354		ERR3331371	1998	Vietnam	455	Group 16		Negative	Negative	Negative	Negative	Negative	Negative	Negative	Negative	Negative	Positive	Positive	Negative	Negative	Negative	Negative	Negative	Negative	Negative
355	CD355		ERR3331372	1998	Vietnam	209	Group 16		Negative	Negative	Negative	Negative	Negative	Negative	Negative	Negative	Negative	Negative	Positive	Negative	Negative	Negative	Negative	Negative	Negative	Negative
356	CD356		ERR3331373	1998	Vietnam	455	Group 16		Negative	Negative	Negative	Negative	Negative	Negative	Negative	Negative	Negative	Negative	Positive	Negative	Negative	Negative	Negative	Negative	Negative	Negative
357	CD357		ERR3331374	1998	Vietnam	258	Group 16		Negative	Negative	Negative	Negative	Negative	Negative	Negative	Negative	Negative	Negative	Negative	Negative	Negative	Negative	Negative	Negative	Negative	Negative
358	CD358		ERR3331375	1993	Vietnam	67	Group 15		Negative	Negative	Negative	Negative	Negative	Negative	Negative	Negative	Negative	Negative	Negative	Negative	Negative	Negative	Negative	Negative	Negative	Negative
359	CD359		ERR3331376	1992	Vietnam	67	Group 15		Negative	Negative	Negative	Negative	Negative	Negative	Negative	Negative	Negative	Negative	Negative	Negative	Negative	Negative	Negative	Negative	Negative	Negative
360	CD360		ERR3331377	1995	Vietnam	67	Group 15		Negative	Negative	Negative	Negative	Negative	Negative	Negative	Negative	Negative	Negative	Negative	Negative	Negative	Negative	Negative	Negative	Negative	Negative
361	CD361		ERR3331378	1992	Vietnam	67	Group 15		Negative	Negative	Negative	Negative	Negative	Negative	Negative	Negative	Negative	Negative	Negative	Negative	Negative	Negative	Negative	Negative	Negative	Negative
362	CD362		ERR3331379	1998	Vietnam	258	Group 16		Negative	Negative	Negative	Negative	Negative	Negative	Negative	Negative	Negative	Negative	Negative	Negative	Negative	Negative	Negative	Negative	Negative	Negative
363	CD363		ERR3331380	1998	Vietnam	258	Group 16		Negative	Negative	Negative	Negative	Negative	Negative	Negative	Negative	Negative	Positive	Positive	Negative	Negative	Negative	Negative	Negative	Negative	Negative
364	CD364		ERR3331381	1998	Vietnam	455	Group 16		Negative	Negative	Negative	Negative	Negative	Negative	Negative	Negative	Negative	Negative	Positive	Negative	Negative	Negative	Negative	Negative	Negative	Negative
365	CD365		ERR3331382	1994	Vietnam	67	Group 15		Negative	Negative	Negative	Negative	Negative	Negative	Negative	Negative	Negative	Negative	Negative	Negative	Negative	Negative	Negative	Negative	Negative	Negative
366	CD366		ERR3331383	unknown	Vietnam	258	Group 16		Negative	Negative	Negative	Negative	Negative	Negative	Negative	Negative	Negative	Negative	Negative	Negative	Negative	Negative	Negative	Negative	Negative	Negative
367	CD367		ERR3331384	1997	Vietnam	209	Group 16		Negative	Negative	Negative	Negative	Negative	Negative	Negative	Negative	Negative	Negative	Positive	Negative	Negative	Negative	Negative	Negative	Negative	Negative
368	CD368		ERR3331385	1998	Vietnam	258	Group 16		Negative	Negative	Negative	Negative	Negative	Negative	Negative	Negative	Negative	Negative	Positive	Negative	Negative	Negative	Negative	Negative	Negative	Negative
369	CD369		ERR3331386	1996	Vietnam	209	Group 16		Negative	Negative	Negative	Negative	Negative	Negative	Negative	Negative	Negative	Negative	Positive	Negative	Negative	Negative	Negative	Negative	Negative	Negative
370	CD370		ERR3331387	1996	Vietnam	209	Group 16		Negative	Negative	Negative	Negative	Negative	Negative	Negative	Negative	Negative	Negative	Positive	Negative	Negative	Negative	Negative	Negative	Negative	Negative
371	CD371		ERR3331388	1996	Vietnam	67	Group 15		Negative	Negative	Negative	Negative	Negative	Negative	Negative	Negative	Negative	Negative	Negative	Negative	Negative	Negative	Negative	Negative	Negative	Negative
372	CD372		ERR3331389	1995	Vietnam	67	Group 15		Negative	Negative	Negative	Negative	Negative	Negative	Negative	Negative	Negative	Negative	Negative	Negative	Negative	Negative	Negative	Negative	Negative	Negative
373	CD373		ERR3331390	1995	Vietnam	455	Group 16		Negative	Negative	Negative	Negative	Negative	Negative	Negative	Negative	Negative	Positive	Positive	Negative	Negative	Negative	Negative	Negative	Negative	Negative
374	CD374		ERR3331391	1995	Vietnam	67	Group 15		Negative	Positive	Positive	Negative	Negative	Negative	Negative	Negative	Negative	Negative	Positive	Negative	Negative	Negative	Negative	Negative	Negative	Negative
375	CD375		ERR3331392	1995	Vietnam	67	Group 15		Negative	Negative	Negative	Negative	Negative	Negative	Negative	Negative	Negative	Negative	Negative	Negative	Negative	Negative	Negative	Negative	Negative	Negative
376	CD376		ERR3331393	1995	Vietnam	67	Group 15		Negative	Negative	Negative	Negative	Negative	Negative	Negative	Negative	Negative	Negative	Negative	Negative	Negative	Negative	Negative	Negative	Negative	Negative
377	CD377		ERR3331394	1995	Vietnam	67	Group 15		Negative	Negative	Negative	Negative	Negative	Negative	Negative	Negative	Negative	Negative	Negative	Negative	Negative	Negative	Negative	Negative	Negative	Negative
378	CD378		ERR3331395	1998	Vietnam	209	Group 16		Negative	Negative	Negative	Negative	Negative	Negative	Negative	Negative	Negative	Negative	Positive	Negative	Negative	Negative	Negative	Negative	Negative	Negative
379	CD379		ERR3331396	1996	Vietnam	67	Group 15		Negative	Negative	Negative	Negative	Negative	Negative	Negative	Negative	Negative	Negative	Negative	Negative	Negative	Negative	Negative	Negative	Negative	Negative
380	CD380		ERR3331397	1998	Vietnam	151	Group 16		Negative	Negative	Negative	Negative	Negative	Negative	Negative	Negative	Negative	Negative	Positive	Negative	Negative	Negative	Negative	Negative	Negative	Negative
381	CD381		ERR3331398	1996	Vietnam	67	Group 15		Negative	Negative	Negative	Negative	Negative	Negative	Negative	Negative	Negative	Negative	Negative	Negative	Negative	Negative	Negative	Negative	Negative	Negative
382	CD382		ERR3331399	1998	Vietnam	455	Group 16		Negative	Negative	Negative	Negative	Negative	Negative	Negative	Negative	Negative	Negative	Positive	Negative	Negative	Negative	Negative	Negative	Negative	Negative
383	CD383	AM6908863	ERR2668739	2015	India	466	Group 16		Negative	Negative	Negative	Negative	Positive	Negative	Positive	Negative	Negative	Positive	Positive	Negative	Negative	Negative	Negative	Negative	Negative	Negative	CL
384	CD384	AM6908864	ERR2668740	2015	India	466	Group 16		Negative	Negative	Negative	Positive	Positive	Negative	Positive	Positive	Negative	Positive	Positive	Negative	Negative	Negative	Negative	Negative	Negative	Negative	CL
385	CD385	AM6908865	ERR2668741	2015	India	Novel ST	Group 16		Negative	Negative	Negative	Negative	Positive	Negative	Positive	Negative	Negative	Positive	Positive	Negative	Negative	Negative	Negative	Negative	Negative	Positive	(AM), CL, (CT), (PG), (TX), SXT
386	CD386	AM6908867	ERR2668742	2015	India	466	Group 16		Negative	Negative	Negative	Negative	Positive	Negative	Positive	Negative	Negative	Positive	Positive	Negative	Negative	Negative	Negative	Negative	Negative	Negative	CL
388	CD388	AM6908869	ERR2668744	2015	India	405	Group 16		Negative	Negative	Negative	Negative	Positive	Negative	Positive	Negative	Negative	Positive	Positive	Negative	Negative	Negative	Negative	Negative	Negative	Negative	(CI), CL
391	CD391	AM6908872	ERR2668747	2015	India	466	Group 16		Negative	Negative	Negative	Negative	Positive	Negative	Positive	Negative	Negative	Positive	Positive	Negative	Negative	Negative	Negative	Negative	Negative	Negative	CL
392	CD392	AM6908873	ERR2668748	2015	India	466	Group 16		Negative	Negative	Negative	Negative	Positive	Negative	Positive	Negative	Negative	Positive	Positive	Negative	Negative	Negative	Negative	Negative	Negative	Negative	CL
393	CD393	AM6908874	ERR2668749	2015	India	405	Group 16		Negative	Negative	Negative	Negative	Positive	Negative	Positive	Negative	Negative	Positive	Positive	Negative	Negative	Negative	Negative	Negative	Negative	Negative	CI, CL
394	CD394	AM6908875	ERR2668750	2015	India	405	Group 16		Negative	Negative	Negative	Negative	Positive	Negative	Positive	Negative	Negative	Positive	Positive	Negative	Negative	Negative	Negative	Negative	Negative	Negative	CI, CL
395	CD395	AM6908876	ERR2668751	2016	India	466	Group 16		Negative	Negative	Negative	Negative	Positive	Negative	Positive	Negative	Negative	Positive	Positive	Negative	Negative	Negative	Negative	Negative	Negative	Negative	CL, SXT
396	CD396	AM6908877	ERR2668752	2016	India	301	Group 16		Negative	Negative	Negative	Negative	Positive	Negative	Positive	Negative	Negative	Positive	Positive	Negative	Negative	Negative	Negative	Negative	Positive	Negative	CL, SXT
397	CD397	AM6908878	ERR2668753	2016	India	405	Group 16		Negative	Negative	Negative	Negative	Positive	Negative	Positive	Negative	Negative	Positive	Positive	Negative	Negative	Negative	Negative	Negative	Negative	Negative	(AM), (CI), CL
398	CD398	AM6908879	ERR2668754	2016	India	377	Group 4		Positive	Negative	Negative	Negative	Positive	Positive	Positive	Negative	Negative	Positive	Positive	Negative	Negative	Positive	Negative	Negative	Positive	Negative	CL, (TC), SXT
399	CD399	AM6908880	ERR2668755	2016	India	576	Group 16		Positive	Negative	Negative	Negative	Positive	Positive	Positive	Negative	Negative	Positive	Positive	Negative	Negative	Negative	Negative	Negative	Positive	Negative	SXT
400	CD400	AM6908881	ERR2668756	2016	India	377	Group 4		Positive	Negative	Negative	Negative	Positive	Positive	Positive	Negative	Negative	Positive	Positive	Negative	Negative	Positive	Negative	Negative	Positive	Negative	CL, TC, SXT
401	CD401	AM6908882	ERR2668757	2016	India	405	Group 16		Negative	Negative	Negative	Negative	Positive	Negative	Positive	Negative	Negative	Positive	Positive	Negative	Negative	Negative	Negative	Negative	Negative	Negative	(AM), AZ, CI, CL, (CT), EM, (PG)
402	CD402	AM6908883	ERR2668758	2016	India	301	Group 16		Negative	Negative	Negative	Negative	Positive	Negative	Positive	Negative	Negative	Positive	Positive	Negative	Negative	Negative	Negative	Negative	Positive	Negative	CL, SXT
403	CD403	AM6908884	ERR2668759	2016	India	377	Group 4		Positive	Negative	Negative	Negative	Positive	Positive	Positive	Negative	Negative	Positive	Positive	Negative	Negative	Positive	Negative	Negative	Positive	Negative	CI, CL, MX, (TC), SXT
404	CD404	AM6908885	ERR2668760	2016	India	301	Group 16		Negative	Negative	Negative	Negative	Positive	Negative	Positive	Negative	Negative	Positive	Positive	Negative	Negative	Negative	Negative	Negative	Positive	Negative	(AM), CL, SXT
405	CD405	AM6908886	ERR2668761	2016	India	301	Group 16		Negative	Negative	Negative	Negative	Positive	Negative	Positive	Negative	Negative	Positive	Positive	Negative	Negative	Negative	Negative	Negative	Positive	Negative	CI, CL, (CT), MX, SXT
406	CD406	AM6908887	ERR2668762	2016	India	377	Group 4		Positive	Negative	Negative	Negative	Positive	Positive	Positive	Negative	Negative	Positive	Negative	Negative	Negative	Positive	Negative	Negative	Positive	Negative	CL, TC, SXT
407	CD407	AM6908888	ERR2668763	2016	India	467	Group 4		Positive	Negative	Negative	Negative	Positive	Positive	Positive	Negative	Negative	Positive	Positive	Negative	Negative	Positive	Negative	Negative	Positive	Negative	CL, TC, SXT
408	CD408	AM6908889	ERR2668764	2016	India	466	Group 16		Negative	Negative	Negative	Negative	Positive	Negative	Positive	Negative	Negative	Positive	Positive	Negative	Negative	Negative	Negative	Negative	Negative	Negative	CL, (TX), SXT
409	CD409	AM6908890	ERR2668765	2016	India	Novel ST	Group 16		Negative	Negative	Negative	Negative	Positive	Negative	Positive	Negative	Negative	Positive	Positive	Negative	Negative	Negative	Negative	Negative	Negative	Negative	CL, SXT
411	CD411	AM6908892	ERR2668767	2016	India	301	Group 16		Negative	Negative	Negative	Negative	Positive	Negative	Positive	Negative	Negative	Positive	Positive	Negative	Negative	Negative	Negative	Negative	Positive	Negative	CL, SXT
412	CD412	TH1141	SAMN05615420	2016	India	50	Group 16		Negative	Negative	Negative	Negative	Positive	Negative	Positive	Negative	Negative	Positive	Negative	Negative	Negative	Negative	Negative	Negative	Negative	Negative
413	CD413	TH510	SAMN05615463	2016	India	295	Group 4		Negative	Negative	Negative	Negative	Positive	Positive	Positive	Negative	Negative	Positive	Negative	Negative	Negative	Negative	Negative	Negative	Negative	Negative
414	CD414	TH1526	SAMN05615426	2016	India	377	Group 4		Positive	Negative	Negative	Negative	Negative	Negative	Positive	Negative	Negative	Positive	Positive	Negative	Negative	Positive	Negative	Negative	Positive	Negative
415	CD415	TH1337	SAMN05771005	2016	India	405	Group 16		Negative	Negative	Negative	Negative	Negative	Negative	Positive	Negative	Negative	Positive	Positive	Negative	Negative	Negative	Negative	Negative	Negative	Negative
416	CD416	TH2031	SAMN05771014	2016	India	405	Group 16		Negative	Negative	Negative	Negative	Positive	Negative	Positive	Negative	Negative	Positive	Positive	Negative	Negative	Negative	Negative	Negative	Negative	Negative
417	CD417	ER388	MSBR00000000	2016	India	377	Group 4		Positive	Negative	Negative	Negative	Negative	Positive	Positive	Negative	Negative	Positive	Positive	Negative	Negative	Negative	Negative	Negative	Positive	Negative
419	CD419	TH510	MDYV00000000	2016	India	295	Group 4		Negative	Negative	Negative	Negative	Positive	Positive	Positive	Negative	Negative	Positive	Negative	Negative	Negative	Negative	Negative	Negative	Negative	Negative
420	CD420	TH1112	MTQJ00000000	2016	India	50	Group 16		Negative	Negative	Negative	Negative	Negative	Negative	Positive	Negative	Negative	Positive	Positive	Negative	Negative	Negative	Negative	Negative	Negative	Negative
421	CD421	TH1141	MDYT00000000	2016	India	50	Group 16		Negative	Negative	Negative	Negative	Positive	Negative	Positive	Negative	Negative	Positive	Negative	Negative	Negative	Negative	Negative	Negative	Negative	Negative
422	CD422	TH1337	MJAQ00000000	2016	India	405	Group 16		Negative	Negative	Negative	Negative	Negative	Negative	Positive	Negative	Negative	Positive	Positive	Negative	Negative	Negative	Negative	Negative	Negative	Negative
423	CD423	TH1443	MSBT00000000	2016	India	50	Group 16		Negative	Negative	Negative	Negative	Positive	Negative	Positive	Negative	Negative	Positive	Negative	Negative	Negative	Negative	Negative	Negative	Negative	Negative
424	CD424	TH1506	MSBU00000000	2016	India	408			Negative	Negative	Negative	Negative	Negative	Negative	Positive	Negative	Negative	Positive	Positive	Positive	Negative	Negative	Negative	Negative	Negative	Negative
425	CD425	TH1526	MDYU00000000	2016	India	377	Group 4		Positive	Negative	Negative	Negative	Negative	Negative	Positive	Negative	Negative	Positive	Positive	Negative	Negative	Positive	Negative	Negative	Positive	Negative
426	CD426	TH2020	MTQK00000000	2016	India	295	Group 4		Negative	Negative	Negative	Negative	Positive	Positive	Positive	Negative	Negative	Positive	Negative	Negative	Negative	Negative	Negative	Negative	Negative	Negative
427	CD427	TH2031	MJAR00000000	2016	India	405	Group 16		Negative	Negative	Negative	Negative	Positive	Negative	Positive	Negative	Negative	Positive	Positive	Negative	Negative	Negative	Negative	Negative	Negative	Negative
428	CD428	TS1472	RCIT00000000	2016	India	377	Group 4		Negative	Negative	Negative	Negative	Negative	Positive	Positive	Negative	Negative	Positive	Negative	Negative	Negative	Negative	Negative	Negative	Negative	Negative
429	CD429	WD45	MSGA00000000	2016	India	405	Group 16		Negative	Negative	Negative	Negative	Positive	Negative	Positive	Negative	Negative	Positive	Positive	Negative	Negative	Negative	Negative	Negative	Negative	Negative
430	CD430	WD46	MSSZ00000000	2016	India	405	Group 16		Negative	Negative	Negative	Negative	Positive	Negative	Positive	Negative	Negative	Positive	Positive	Negative	Negative	Negative	Negative	Negative	Negative	Negative
431	CD431	WD65	MSTA00000000	2016	India	Novel ST	Group 16		Negative	Negative	Negative	Negative	Negative	Negative	Negative	Negative	Negative	Negative	Negative	Negative	Negative	Negative	Negative	Negative	Negative	Negative
432	CD432	WD126	MSTT00000000	2016	India	Novel ST	Group 16		Negative	Negative	Negative	Negative	Negative	Negative	Negative	Negative	Negative	Negative	Negative	Negative	Negative	Negative	Negative	Negative	Negative	Negative
433	CD433	WD128	MSTU00000000	2016	India	Novel ST	Group 4		Negative	Negative	Negative	Negative	Positive	Negative	Positive	Negative	Negative	Positive	Negative	Negative	Negative	Negative	Negative	Negative	Negative	Negative
434	CD434	WD138	MSTV00000000	2016	India	405	Group 10		Negative	Negative	Negative	Negative	Positive	Negative	Positive	Negative	Negative	Positive	Positive	Negative	Negative	Negative	Negative	Negative	Negative	Negative
435	CD435	WD716	RCEU00000000	2016	India	405	Group 16		Negative	Negative	Negative	Negative	Positive	Negative	Positive	Negative	Negative	Positive	Positive	Negative	Negative	Negative	Negative	Negative	Negative	Negative
437	CD437	AM7875853	ERR4325768	2017	India	Novel ST	Group 16		Negative	Negative	Negative	Negative	Positive	Negative	Positive	Negative	Negative	Positive	Positive	Negative	Negative	Negative	Negative	Negative	Positive	Negative	CL, SXT
438	CD438	AM7875859	ERR4325769	2017	India	466	Group 16		Negative	Negative	Negative	Negative	Positive	Negative	Positive	Negative	Negative	Positive	Positive	Negative	Negative	Negative	Negative	Negative	Negative	Negative	(AM), CL, SXT, (CI, (CT)
439	CD439	AM7875850	ERR4325775	2017	India	466	Group 16		Negative	Negative	Negative	Negative	Positive	Negative	Positive	Negative	Negative	Positive	Positive	Negative	Negative	Negative	Negative	Negative	Negative	Negative	CL
440	CD440	AM7875852	ERR4325776	2017	India	466	Group 16		Negative	Negative	Negative	Negative	Positive	Negative	Positive	Negative	Negative	Positive	Positive	Negative	Negative	Negative	Negative	Negative	Negative	Negative	CL, SXT
441	CD441	AM7875854	ERR4325777	2017	India	548	Group 16		Negative	Negative	Negative	Negative	Positive	Positive	Positive	Negative	Negative	Positive	Positive	Negative	Negative	Negative	Negative	Negative	Negative	Negative	CL
443	CD443	AM7875856	ERR4325779	2018	India	548	Group 16		Negative	Negative	Negative	Negative	Positive	Positive	Positive	Negative	Negative	Positive	Positive	Negative	Negative	Negative	Negative	Negative	Negative	Negative	Not available
444	CD444	AM7875857	ERR4325780	2017	India	466	Group 16		Negative	Negative	Negative	Negative	Positive	Negative	Positive	Negative	Negative	Positive	Positive	Negative	Negative	Negative	Negative	Negative	Negative	Negative	CL, SXT
445	CD445	AM7875858	ERR4325781	2017	India	Novel ST	Group 16		Negative	Negative	Negative	Negative	Positive	Negative	Positive	Negative	Negative	Positive	Positive	Negative	Negative	Negative	Negative	Negative	Positive	Negative	CL, SXT
446	CD446	AM7875860	ERR4325782	2017	India	466	Group 16		Negative	Negative	Negative	Negative	Positive	Negative	Positive	Negative	Negative	Positive	Positive	Negative	Negative	Negative	Negative	Negative	Negative	Negative	CL
447	CD447	AM7875861	ERR4325783	2017	India	405	Group 16		Negative	Negative	Negative	Negative	Positive	Negative	Positive	Negative	Negative	Positive	Positive	Negative	Negative	Negative	Negative	Negative	Negative	Negative	CL, SXT, (CI)
450	CD450	AM7875865	ERR4325785	2017	India	466	Group 16		Negative	Negative	Negative	Negative	Positive	Negative	Positive	Negative	Negative	Positive	Positive	Negative	Negative	Negative	Negative	Negative	Negative	Negative	CL
451	CD451	AM7875866	ERR4325786	2017	India	Novel ST	Group 16		Negative	Negative	Negative	Negative	Positive	Negative	Positive	Negative	Negative	Positive	Positive	Negative	Negative	Negative	Negative	Negative	Positive	Negative	CL, SXT
452	CD452	AM7875867	ERR4325787	2017	India	466	Group 16		Negative	Negative	Negative	Negative	Positive	Negative	Positive	Negative	Negative	Positive	Positive	Negative	Negative	Negative	Negative	Negative	Negative	Negative	CL, (CT)
454	CD454	AM7875869	ERR4325789	2017	India	466	Group 16		Negative	Negative	Negative	Negative	Positive	Negative	Positive	Negative	Negative	Positive	Positive	Negative	Negative	Negative	Negative	Negative	Negative	Negative	(AM), AZ, CL, EM, (PG)
455	CD455	AM7875870	ERR4325790	2017	India	466	Group 16		Negative	Negative	Negative	Negative	Positive	Negative	Positive	Negative	Negative	Positive	Positive	Negative	Negative	Negative	Negative	Negative	Negative	Negative	CL
456	CD456	AM7875871	ERR4325791	2017	India	466	Group 16		Negative	Negative	Negative	Negative	Positive	Negative	Positive	Negative	Negative	Positive	Positive	Negative	Negative	Negative	Negative	Negative	Negative	Negative	CL
457	CD457	AM7875872	ERR4325792	2017	India	466	Group 16		Negative	Negative	Negative	Negative	Positive	Negative	Positive	Negative	Negative	Positive	Positive	Negative	Negative	Negative	Negative	Negative	Negative	Negative	CL, SXT
458	CD458	AM7875873	ERR4325793	2017	India	466	Group 16		Negative	Negative	Negative	Negative	Positive	Negative	Positive	Negative	Negative	Positive	Positive	Negative	Negative	Negative	Negative	Negative	Negative	Negative	CL
459	CD459	AM7875874	ERR4325794	2017	India	466	Group 16		Negative	Negative	Negative	Negative	Positive	Negative	Positive	Negative	Negative	Positive	Positive	Negative	Negative	Negative	Negative	Negative	Negative	Negative	CL
460	CD460	AM7875875	ERR4325795	2017	India	377	Group 4		Positive	Negative	Negative	Negative	Positive	Positive	Positive	Negative	Negative	Positive	Negative	Negative	Negative	Positive	Negative	Negative	Positive	Negative	CL, TC
461	CD461	AM7875876	ERR4325796	2017	India	466	Group 16		Negative	Negative	Negative	Negative	Positive	Negative	Positive	Negative	Negative	Positive	Positive	Negative	Negative	Negative	Negative	Negative	Negative	Negative	CL, SXT
462	CD462	AM7875878	ERR4325797	2017	India	301	Group 16		Negative	Negative	Negative	Negative	Positive	Negative	Positive	Negative	Negative	Positive	Positive	Negative	Negative	Negative	Negative	Negative	Negative	Negative	CI, CL, (CT), (MX), RI, SXT, (TX)
463	CD463	AM7875880	ERR4325798	2017	India	466	Group 16		Negative	Negative	Negative	Negative	Positive	Negative	Positive	Negative	Negative	Positive	Positive	Negative	Negative	Negative	Negative	Negative	Negative	Negative	CL
464	CD464	AM7875881	ERR4325799	2017	India	301	Group 16		Negative	Negative	Negative	Negative	Positive	Negative	Positive	Negative	Negative	Positive	Positive	Negative	Negative	Negative	Negative	Negative	Positive	Negative	CL, SXT
465	CD465	AM7875882	ERR4325800	2017	India	466	Group 16		Negative	Negative	Negative	Negative	Positive	Negative	Positive	Negative	Negative	Positive	Positive	Negative	Negative	Negative	Negative	Negative	Negative	Negative	(AM), CL, SXT
466	CD466	AM7875883	ERR4325801	2017	India	301	Group 16		Negative	Negative	Negative	Negative	Positive	Negative	Positive	Negative	Negative	Positive	Positive	Negative	Negative	Negative	Negative	Negative	Positive	Negative	CL, SXT
467	CD467	AM7875884	ERR4325802	2017	India	466	Group 4		Negative	Negative	Negative	Negative	Positive	Negative	Positive	Negative	Negative	Positive	Positive	Negative	Negative	Negative	Negative	Negative	Negative	Negative	CL
468	CD468	AM7875885	ERR4325803	2017	India	466	Group 16		Negative	Negative	Negative	Negative	Positive	Negative	Positive	Negative	Negative	Positive	Positive	Negative	Negative	Negative	Negative	Negative	Negative	Negative	CL, (CT), SXT
469	CD469	AM7875887	ERR4325804	2017	India	466	Group 16		Negative	Negative	Negative	Negative	Positive	Negative	Positive	Negative	Negative	Positive	Positive	Negative	Negative	Negative	Negative	Negative	Negative	Negative	CL, SXT
470	CD470	AM7875888	ERR4325805	2017	India	377	Group 4		Positive	Negative	Negative	Negative	Positive	Positive	Positive	Negative	Negative	Positive	Positive	Negative	Negative	Positive	Negative	Negative	Positive	Negative	CL, TC, SXT
471	CD471	AM7875889	ERR4325806	2017	India	466	Group 16		Negative	Negative	Negative	Negative	Positive	Negative	Positive	Negative	Negative	Positive	Positive	Negative	Negative	Negative	Negative	Negative	Negative	Negative	CL, SXT
472	CD472	AM7875890	ERR4325807	2017	India	466	Group 16		Negative	Negative	Negative	Negative	Positive	Negative	Positive	Negative	Negative	Positive	Positive	Negative	Negative	Negative	Negative	Negative	Negative	Negative	CL, (CT)
473	CD473	AM7875891	ERR4325808	2017	India	466	Group 16		Negative	Negative	Negative	Negative	Positive	Negative	Positive	Negative	Negative	Positive	Positive	Negative	Negative	Negative	Negative	Negative	Negative	Negative	CL
475	CD475	AM7875894	ERR4325810	2017	India	466	Group 16		Negative	Negative	Negative	Negative	Positive	Negative	Positive	Negative	Negative	Positive	Positive	Negative	Negative	Negative	Negative	Negative	Negative	Negative	CL, (CT, SXT
476	CD476	AM7875895	ERR4325811	2018	India	466	Group 16		Negative	Negative	Negative	Negative	Positive	Negative	Positive	Negative	Negative	Positive	Positive	Negative	Negative	Negative	Negative	Negative	Negative	Negative	(TX), SXT
477	CD477	AM7875896	ERR4325812	2017	India	466	Group 16		Negative	Negative	Negative	Negative	Positive	Negative	Positive	Negative	Negative	Positive	Positive	Negative	Negative	Negative	Negative	Negative	Negative	Negative	CL
478	CD478	CD1	SRR6816568	2009	Australia	240			Negative	Negative	Negative	Negative	Negative	Negative	Negative	Negative	Negative	Negative	Negative	Negative	Negative	Negative	Negative	Negative	Negative	Negative
479	CD479	CD10	SRR6816577	2013	Australia	516			Negative	Negative	Negative	Negative	Negative	Negative	Negative	Negative	Negative	Negative	Negative	Negative	Negative	Negative	Negative	Negative	Negative	Negative
480	CD480	CD11	SRR6816583	2013	Australia	366			Negative	Negative	Negative	Negative	Negative	Negative	Negative	Negative	Negative	Negative	Negative	Negative	Negative	Negative	Negative	Negative	Negative	Negative
481	CD481	CD12	SRR6816584	2013	Australia	32			Negative	Negative	Negative	Negative	Negative	Negative	Negative	Negative	Negative	Negative	Negative	Negative	Negative	Negative	Negative	Negative	Negative	Negative
482	CD482	CD13	SRR6816585	2014	Australia	259			Negative	Negative	Negative	Negative	Negative	Negative	Negative	Negative	Negative	Negative	Negative	Negative	Negative	Negative	Negative	Negative	Negative	Negative
483	CD483	CD14	SRR6816586	2014	Australia	Novel ST			Negative	Negative	Negative	Negative	Negative	Negative	Negative	Negative	Negative	Positive	Positive	Negative	Positive	Negative	Negative	Negative	Negative	Negative
484	CD484	CD15	SRR6816579	2014	Australia	605			Negative	Negative	Negative	Negative	Negative	Negative	Negative	Negative	Negative	Negative	Negative	Negative	Negative	Negative	Negative	Negative	Negative	Negative
485	CD485	CD16	SRR6816580	2014	Australia	Novel ST			Negative	Negative	Negative	Negative	Negative	Negative	Negative	Negative	Negative	Negative	Negative	Negative	Negative	Negative	Negative	Negative	Negative	Negative
486	CD486	CD17	SRR6816581	2014	Australia	605			Negative	Negative	Negative	Negative	Negative	Negative	Negative	Negative	Negative	Negative	Negative	Negative	Negative	Negative	Negative	Negative	Negative	Negative
487	CD487	CD18	SRR6816582	2014	Australia	Novel ST			Negative	Negative	Negative	Negative	Negative	Negative	Negative	Negative	Negative	Negative	Negative	Negative	Negative	Negative	Negative	Negative	Negative	Negative
488	CD488	CD19	SRR6816589	2014	Australia	32			Negative	Negative	Negative	Negative	Negative	Negative	Negative	Negative	Negative	Negative	Negative	Negative	Negative	Negative	Negative	Negative	Negative	Negative
489	CD489	CD2	SRR6816569	2007	Australia	239			Negative	Negative	Negative	Negative	Negative	Negative	Negative	Negative	Negative	Negative	Negative	Negative	Negative	Negative	Negative	Negative	Negative	Negative
490	CD490	CD20	SRR6816590	2014	Australia	366			Negative	Negative	Negative	Negative	Negative	Negative	Negative	Negative	Negative	Negative	Positive	Negative	Negative	Negative	Negative	Negative	Negative	Negative
491	CD491	CD21	SRR6816597	2014	Australia	366			Negative	Negative	Negative	Negative	Negative	Negative	Negative	Negative	Negative	Negative	Positive	Negative	Negative	Negative	Negative	Negative	Negative	Negative
492	CD492	CD22	SRR6816596	2014	Australia	Novel ST			Negative	Negative	Negative	Negative	Negative	Negative	Negative	Negative	Negative	Negative	Negative	Negative	Negative	Negative	Negative	Negative	Negative	Negative
493	CD493	CD23	SRR6816599	2014	Australia	32			Negative	Negative	Negative	Negative	Negative	Negative	Negative	Negative	Negative	Negative	Negative	Negative	Negative	Negative	Negative	Negative	Negative	Negative
494	CD494	CD24	SRR6816598	2014	Australia	Novel ST			Negative	Negative	Negative	Negative	Negative	Negative	Negative	Negative	Negative	Negative	Negative	Negative	Negative	Negative	Negative	Negative	Negative	Negative
495	CD495	CD25	SRR6816601	2014	Australia	20			Negative	Negative	Negative	Negative	Negative	Negative	Negative	Negative	Negative	Negative	Negative	Negative	Negative	Negative	Negative	Negative	Negative	Negative
496	CD496	CD26	SRR6816600	2014	Australia	32			Negative	Negative	Negative	Negative	Negative	Negative	Negative	Negative	Negative	Negative	Negative	Negative	Negative	Negative	Negative	Negative	Negative	Negative
497	CD497	CD27	SRR6816603	2014	Australia	516			Negative	Negative	Negative	Negative	Negative	Negative	Negative	Negative	Negative	Negative	Negative	Negative	Negative	Negative	Negative	Negative	Negative	Negative
498	CD498	CD28	SRR6816602	2014	Australia	147			Negative	Negative	Negative	Negative	Negative	Negative	Negative	Negative	Negative	Negative	Negative	Negative	Negative	Negative	Negative	Negative	Negative	Negative
499	CD499	CD29	SRR6816605	2015	Australia	120	Group 17		Negative	Negative	Negative	Negative	Negative	Negative	Negative	Negative	Negative	Negative	Negative	Negative	Negative	Negative	Negative	Negative	Negative	Negative
500	CD500	CD3	SRR6816570	2007	Australia	122			Negative	Negative	Negative	Negative	Negative	Negative	Negative	Negative	Negative	Negative	Negative	Negative	Negative	Negative	Negative	Negative	Negative	Negative
501	CD501	CD30	SRR6816604	2015	Australia	687			Negative	Negative	Negative	Negative	Negative	Negative	Negative	Negative	Negative	Negative	Negative	Negative	Negative	Negative	Negative	Negative	Negative	Negative
502	CD502	CD31	SRR6816567	2015	Australia	524			Negative	Negative	Negative	Negative	Negative	Negative	Negative	Negative	Negative	Negative	Negative	Negative	Negative	Negative	Negative	Negative	Negative	Negative
503	CD503	CD32	SRR6816594	2015	Australia	1			Negative	Negative	Negative	Negative	Negative	Negative	Negative	Negative	Negative	Negative	Negative	Negative	Negative	Negative	Negative	Negative	Negative	Negative
504	CD504	CD33	SRR6816572	2015	Australia	59			Negative	Negative	Negative	Negative	Negative	Negative	Negative	Negative	Negative	Negative	Negative	Negative	Negative	Negative	Negative	Negative	Negative	Negative
505	CD505	CD34	SRR6816578	2015	Australia	Novel ST			Negative	Negative	Negative	Negative	Negative	Negative	Negative	Negative	Negative	Negative	Negative	Negative	Negative	Negative	Negative	Negative	Negative	Negative
506	CD506	CD35	SRR6816592	2015	Australia	Novel ST			Negative	Negative	Negative	Negative	Negative	Negative	Negative	Negative	Negative	Negative	Negative	Negative	Negative	Negative	Negative	Negative	Negative	Negative
507	CD507	CD36	SRR6816593	2015	Australia	259			Negative	Negative	Negative	Negative	Negative	Negative	Negative	Negative	Negative	Positive	Positive	Negative	Positive	Negative	Negative	Negative	Negative	Negative
508	CD508	CD37	SRR6816606	2015	Australia	Novel ST			Negative	Negative	Negative	Negative	Negative	Negative	Negative	Negative	Negative	Negative	Negative	Negative	Negative	Negative	Negative	Negative	Negative	Negative
509	CD509	CD38	SRR6816591	2015	Australia	381	Group 18		Negative	Negative	Negative	Negative	Negative	Negative	Negative	Negative	Negative	Negative	Negative	Negative	Negative	Negative	Negative	Negative	Negative	Negative
510	CD510	CD39	SRR6816587	2015	Australia	366			Negative	Negative	Negative	Negative	Negative	Negative	Negative	Negative	Negative	Negative	Negative	Negative	Negative	Negative	Negative	Negative	Negative	Negative
511	CD511	CD4	SRR6816571	2008	Australia	86			Negative	Negative	Negative	Negative	Negative	Negative	Negative	Negative	Negative	Negative	Negative	Negative	Negative	Negative	Negative	Negative	Negative	Negative
512	CD512	CD40	SRR6816588	2015	Australia	6			Negative	Negative	Negative	Negative	Negative	Negative	Negative	Negative	Negative	Negative	Positive	Negative	Negative	Negative	Negative	Negative	Negative	Negative
513	CD513	CD41	SRR6816566	2015	Australia	1			Negative	Negative	Negative	Negative	Negative	Negative	Negative	Negative	Negative	Negative	Negative	Negative	Negative	Negative	Negative	Negative	Negative	Negative
514	CD514	CD42	SRR6816565	2015	Australia	5			Negative	Negative	Negative	Negative	Negative	Negative	Negative	Negative	Negative	Negative	Negative	Negative	Negative	Negative	Negative	Negative	Negative	Negative
515	CD515	CD43	SRR6816564	2016	Australia	498			Negative	Negative	Negative	Negative	Negative	Negative	Negative	Negative	Negative	Negative	Negative	Negative	Negative	Negative	Negative	Negative	Negative	Negative
516	CD516	CD44	SRR6816563	2016	Australia	240			Negative	Negative	Negative	Negative	Negative	Negative	Negative	Negative	Negative	Negative	Negative	Negative	Negative	Negative	Negative	Negative	Negative	Negative
517	CD517	CD45	SRR6816562	2016	Australia	Novel ST			Negative	Negative	Negative	Negative	Negative	Negative	Negative	Negative	Negative	Negative	Negative	Negative	Negative	Negative	Negative	Negative	Negative	Negative
518	CD518	CD46	SRR6816561	2016	Australia	687			Negative	Negative	Negative	Negative	Negative	Negative	Negative	Negative	Negative	Negative	Negative	Negative	Negative	Negative	Negative	Negative	Negative	Negative
519	CD519	CD47	SRR6816560	2016	Australia	381			Negative	Negative	Negative	Negative	Negative	Negative	Negative	Negative	Negative	Negative	Negative	Negative	Negative	Negative	Negative	Negative	Negative	Negative
520	CD520	CD5	SRR6816595	2012	Australia	122			Negative	Negative	Negative	Negative	Negative	Negative	Negative	Negative	Negative	Negative	Negative	Negative	Negative	Negative	Negative	Negative	Negative	Negative
521	CD521	CD52	SRR6816559	2016	Australia	Novel ST			Negative	Negative	Negative	Negative	Negative	Negative	Negative	Negative	Negative	Negative	Negative	Negative	Negative	Negative	Negative	Negative	Negative	Negative
522	CD522	CD6	SRR6816573	2012	Australia	605			Negative	Negative	Negative	Negative	Negative	Negative	Negative	Negative	Negative	Negative	Negative	Negative	Negative	Negative	Negative	Negative	Negative	Negative
523	CD523	CD7	SRR6816574	2012	Australia	Novel ST			Negative	Negative	Negative	Negative	Negative	Negative	Negative	Negative	Negative	Negative	Negative	Negative	Negative	Negative	Negative	Negative	Negative	Negative
524	CD524	CD8	SRR6816575	2012	Australia	32			Negative	Negative	Negative	Negative	Negative	Negative	Negative	Negative	Negative	Negative	Negative	Negative	Negative	Negative	Negative	Negative	Negative	Negative
525	CD525	CD9	SRR6816576	2012	Australia	232			Negative	Negative	Negative	Negative	Negative	Negative	Negative	Negative	Negative	Negative	Negative	Negative	Negative	Negative	Negative	Negative	Negative	Negative
