# Supplementary material for: Spatiotemporal persistence of multiple, diverse clades and toxins of Corynebacterium diphtheriae
Source: Nat Commun. 2021 Mar 8;12:1500. doi: 10.1038/s41467-021-21870-5 (PMC7940655; doi:10.1038/s41467-021-21870-5)
Supplement: Supplementary file 6 — Source Data [file 41467_2021_21870_MOESM6_ESM.xlsx]

## Sheet: Figure 1C
Figure 1C
		1890s	1890s	1890s	1890s	1890s	1890s	1890s	1890s	1890s	1890s	1890s
	Group 1	0	0	0	1	0	0	1	0	1	4	0
	Group 2	0	0	0	0	0	0	0	0	0	0	1
	Group 3	0	0	0	0	0	0	0	0	0	4	1
	Group 4	0	0	0	0	0	0	0	0	0	0	25
	Group 5	0	0	0	0	0	0	0	0	1	0	0
	Group 6	0	0	2	0	0	0	1	1	2	0	7
	Group 7	0	0	0	0	0	0	0	0	0	0	4
	Group 8	0	0	0	0	0	0	0	0	0	0	18
	Group 9	0	0	0	0	0	0	0	0	0	0	1
	Group 10	0	0	0	0	0	0	0	0	0	0	2
	Group 11	0	0	0	0	0	0	0	0	15	20	2
	Group 12	0	0	0	0	0	0	0	0	0	0	1
	Group 13	0	0	0	0	0	0	0	0	4	1	0
	Group 14	0	0	0	0	0	0	0	0	0	0	2
	Group 15	0	0	0	0	0	0	0	0	22	0	1
	Group 16	1	1	2	0	1	0	2	5	26	1	105
	Group 17	0	0	0	0	0	0	0	0	0	0	1
	Group 18	0	0	0	0	0	0	0	0	0	0	1
	Non-Toxigenic	0	0	0	0	0	1	0	2	14	39	155

## Sheet: S. Figure 2
S. Figure 2
		Core	Soft Core	Shell	Cloud
	Global	1035	358	1605	20449
	India	1367	196	1465	4408

## Sheet: S. Figure 5
S. Figure 5
		AGly	MLS	Phe	Sul	Tet	Tmt
	1890s	0	0	0	0	0	0
	1920s	0	0	0	0	0	0
	1930s	0	0	0	0	0	0
	1940s	0	0	0	0	0	0
	1950s	0	0	0	0	0	0
	1960s	0	0	0	0	0	0
	1970s	0	0	0	0	0	0
	1980s	0	0	0	0.25	0	0
	1990s	0.0705882	0	0.0588235	0.470588	0.0117647	0
	2000s	0	0	0.0144928	0.42029	0.0289855	0
	2010s	0.828746	0.0030581	0.388379	0.449541	0.0948012	0.088685
